# Supplementary material for: Optimization of U-shaped pure transformer medical image segmentation network
Source: PeerJ Comput Sci. 2023 Aug 18;9:e1515. doi: 10.7717/peerj-cs.1515 (PMC10495965; doi:10.7717/peerj-cs.1515)
Supplement: Supplemental Information 1 [file peerj-cs-09-1515-s001.zip]

Archive with 67 entries (42 files):
- .idea/
- .idea/.gitignore
- .idea/inspectionProfiles/
- .idea/inspectionProfiles/profiles_settings.xml
- .idea/inspectionProfiles/Project_Default.xml
- .idea/misc.xml
- .idea/modules.xml
- .idea/Swin-Unet-main.iml
- .idea/workspace.xml
- .spyproject/
- .spyproject/config/
- .spyproject/config/backups/
- .spyproject/config/backups/codestyle.ini.bak
- .spyproject/config/backups/encoding.ini.bak
- .spyproject/config/backups/vcs.ini.bak
- .spyproject/config/backups/workspace.ini.bak
- .spyproject/config/codestyle.ini
- .spyproject/config/defaults/
- .spyproject/config/defaults/defaults-codestyle-0.2.0.ini
- .spyproject/config/defaults/defaults-encoding-0.2.0.ini
- .spyproject/config/defaults/defaults-vcs-0.2.0.ini
- .spyproject/config/defaults/defaults-workspace-0.2.0.ini
- .spyproject/config/encoding.ini
- .spyproject/config/vcs.ini
- .spyproject/config/workspace.ini
- __pycache__/
- __pycache__/config.cpython-39.pyc
- __pycache__/trainer.cpython-39.pyc
- __pycache__/utils.cpython-39.pyc
- config.py
- configs/
- configs/swin_tiny_patch4_window7_224_lite.yaml
- data/
- data/Synapse/
- data/Synapse/test_vol_h5/
- data/Synapse/train_npz/
- datasets/
- datasets/__pycache__/
- datasets/__pycache__/dataset_synapse.cpython-39.pyc
- datasets/dataset_synapse.py
- datasets/README.md
- lists/
- lists/lists_Synapse/
- lists/lists_Synapse/test_vol.txt
- lists/lists_Synapse/train.txt
- networks/
- networks/__pycache__/
- networks/__pycache__/swin_transformer_unet_skip_expand_decoder_sys.cpython-39.pyc
- networks/__pycache__/vision_transformer.cpython-39.pyc
- networks/swin_transformer_unet_skip_expand_decoder_sys.py
- networks/vision_transformer.py
- output/
- output/log.txt
- output/log/
- output/predictions/
- predictions/
- pretrained_ckpt/
- README.md
- requirements.txt
- test.py
- test.sh
- test_log/
- test_log/test_log_/
- train.py
- train.sh
- trainer.py
- utils.py
