# Supplementary material for: Optimization of U-shaped pure transformer medical image segmentation network
Source: PeerJ Comput Sci. 2023 Aug 18;9:e1515. doi: 10.7717/peerj-cs.1515 (PMC10495965; doi:10.7717/peerj-cs.1515)
Supplement: Supplemental Information 1 [file peerj-cs-09-1515-s001.zip › .spyproject/config/backups/workspace.ini.bak]

[workspace]
restore_data_on_startup = True
save_data_on_exit = True
save_history = True
save_non_project_files = False
project_type = 'empty-project-type'
recent_files = ['test.py', 'test_log\\test_log_\\epoch_149.pth.txt', 'utils.py', 'trainer.py', 'train.py', 'networks\\vision_transformer.py', 'E:\\Anacoda\\lib\\site-packages\\torch\\serialization.py']

[main]
version = 0.2.0
recent_files = []
