# Supplementary material for: Optimization of U-shaped pure transformer medical image segmentation network
Source: PeerJ Comput Sci. 2023 Aug 18;9:e1515. doi: 10.7717/peerj-cs.1515 (PMC10495965; doi:10.7717/peerj-cs.1515)
Supplement: Supplemental Information 1 [file peerj-cs-09-1515-s001.zip › configs/swin_tiny_patch4_window7_224_lite.yaml]

MODEL:
  TYPE: swin
  NAME: swin_tiny_patch4_window7_224
  DROP_PATH_RATE: 0.2
  PRETRAIN_CKPT: "./pretrained_ckpt/swin_tiny_patch4_window7_224.pth"
  SWIN:
    FINAL_UPSAMPLE: "expand_first"
    EMBED_DIM: 96
    DEPTHS: [ 2, 2, 2, 2 ]
    DECODER_DEPTHS: [ 2, 2, 2, 1]
    NUM_HEADS: [ 3, 6, 12, 24 ]
    WINDOW_SIZE: 7
