# Supplementary material for: Optimization of U-shaped pure transformer medical image segmentation network
Source: PeerJ Comput Sci. 2023 Aug 18;9:e1515. doi: 10.7717/peerj-cs.1515 (PMC10495965; doi:10.7717/peerj-cs.1515)
Supplement: Supplemental Information 1 [file peerj-cs-09-1515-s001.zip › lists/lists_Synapse/train.txt]

0
1
10
100
101
102
103
104
105
106
107
108
109
11
110
111
112
113
114
115
116
117
118
119
12
120
121
122
123
124
125
126
127
128
129
13
130
131
132
133
134
135
136
137
138
139
14
140
141
142
143
144
145
146
147
148
149
15
150
151
152
153
154
155
156
157
158
159
16
160
161
162
163
164
165
166
167
168
169
17
170
171
172
173
174
175
176
177
178
179
18
180
181
182
183
184
185
186
187
188
189
19
190
191
192
193
194
195
196
197
198
199
2
20
200
201
202
203
204
205
206
207
208
209
21
210
211
212
213
214
215
216
217
218
219
22
220
221
222
223
224
225
226
227
228
229
23
230
231
232
233
234
235
236
237
238
239
24
240
241
242
243
244
245
246
247
248
249
25
250
251
252
253
254
255
256
257
258
259
26
260
261
262
263
264
265
266
267
268
269
27
270
271
272
273
274
275
276
277
278
279
28
280
281
282
283
284
285
286
287
288
289
29
290
291
292
293
294
295
296
297
298
299
3
30
300
301
302
303
304
305
306
307
308
309
31
310
311
312
313
314
315
316
317
318
319
32
320
321
322
323
324
325
326
327
328
329
33
330
331
332
333
334
335
336
337
338
339
34
340
341
342
343
344
345
346
347
348
349
35
350
351
352
353
354
355
356
357
358
359
36
360
361
362
363
364
365
366
367
368
369
37
370
371
372
373
374
375
376
377
378
379
38
380
381
382
383
384
385
386
387
388
389
39
390
391
392
393
394
395
396
397
398
399
4
40
400
401
402
403
404
405
406
407
408
409
41
410
411
412
413
414
415
416
417
418
419
42
420
421
422
423
424
425
426
427
428
429
43
430
431
432
433
434
435
436
437
438
439
44
440
441
442
443
444
445
446
447
448
449
45
450
451
452
453
454
455
456
457
458
459
46
460
461
462
463
464
465
466
467
468
469
47
470
471
472
473
474
475
476
477
478
479
48
480
481
482
483
484
485
486
487
488
489
49
490
491
492
493
494
495
496
497
498
499
5
50
500
501
502
503
504
505
506
507
508
509
51
510
511
512
513
514
515
516
517
518
519
52
520
521
522
523
524
525
526
527
528
529
53
530
531
532
533
534
535
536
537
538
539
54
540
541
542
543
544
545
546
547
548
549
55
550
551
552
553
554
555
556
557
558
559
56
560
561
562
563
564
565
566
567
568
569
57
570
571
572
573
574
575
576
577
578
579
58
580
581
582
583
584
585
586
587
588
589
59
590
591
592
593
594
595
596
597
598
599
6
60
600
601
602
603
604
605
606
607
608
609
61
610
611
612
613
614
615
616
617
618
619
62
620
621
622
623
624
625
626
627
628
629
63
630
631
632
633
634
635
636
637
638
639
64
640
641
642
643
644
645
646
647
648
649
65
650
651
652
653
654
655
656
657
658
659
66
660
661
662
663
664
665
666
667
668
669
67
670
671
672
673
674
675
676
677
678
679
68
680
681
682
683
684
685
686
687
688
689
69
690
691
692
693
694
695
696
697
698
699
7
70
700
701
702
703
71
72
73
74
75
76
77
78
79
8
80
81
82
83
84
85
86
87
88
89
9
90
91
92
93
94
95
96
97
98
99
