# Supplementary material for: Optimization of U-shaped pure transformer medical image segmentation network
Source: PeerJ Comput Sci. 2023 Aug 18;9:e1515. doi: 10.7717/peerj-cs.1515 (PMC10495965; doi:10.7717/peerj-cs.1515)
Supplement: Supplemental Information 1 [file peerj-cs-09-1515-s001.zip › output/log.txt]

[17:14:47.427] Namespace(root_path='C:/Users/JWS/Desktop/chengxu/Swin-Unet-main (3)/Swin-Unet-main/data/Synapse/train_npz\\train_npz', dataset='Synapse', list_dir='./lists/lists_Synapse', num_classes=2, output_dir='./output', max_iterations=30000, max_epochs=150, batch_size=2, n_gpu=1, deterministic=1, base_lr=0.01, img_size=512, seed=1234, cfg='C:/Users/JWS/Desktop/chengxu/Swin-Unet-main (3)/Swin-Unet-main/configs/swin_tiny_patch4_window7_224_lite.yaml', opts=None, zip=False, cache_mode='part', resume=None, accumulation_steps=None, use_checkpoint=False, amp_opt_level='O1', tag=None, eval=False, throughput=False)
[17:14:47.433] 352 iterations per epoch. 52800 max iterations 
[17:22:19.958] Namespace(root_path='C:/Users/JWS/Desktop/chengxu/Swin-Unet-main (3)/Swin-Unet-main/data/Synapse/train_npz\\train_npz', dataset='Synapse', list_dir='./lists/lists_Synapse', num_classes=2, output_dir='./output', max_iterations=30000, max_epochs=150, batch_size=2, n_gpu=1, deterministic=1, base_lr=0.01, img_size=512, seed=1234, cfg='C:/Users/JWS/Desktop/chengxu/Swin-Unet-main (3)/Swin-Unet-main/configs/swin_tiny_patch4_window7_224_lite.yaml', opts=None, zip=False, cache_mode='part', resume=None, accumulation_steps=None, use_checkpoint=False, amp_opt_level='O1', tag=None, eval=False, throughput=False)
[17:22:19.962] 352 iterations per epoch. 52800 max iterations 
[17:25:51.877] Namespace(root_path='C:/Users/JWS/Desktop/chengxu/Swin-Unet-main (3)/Swin-Unet-main/data/Synapse\\train_npz', dataset='Synapse', list_dir='./lists/lists_Synapse', num_classes=2, output_dir='./output', max_iterations=30000, max_epochs=150, batch_size=2, n_gpu=1, deterministic=1, base_lr=0.01, img_size=512, seed=1234, cfg='C:/Users/JWS/Desktop/chengxu/Swin-Unet-main (3)/Swin-Unet-main/configs/swin_tiny_patch4_window7_224_lite.yaml', opts=None, zip=False, cache_mode='part', resume=None, accumulation_steps=None, use_checkpoint=False, amp_opt_level='O1', tag=None, eval=False, throughput=False)
[17:25:51.883] 352 iterations per epoch. 52800 max iterations 
[17:28:51.462] Namespace(root_path='C:/Users/JWS/Desktop/chengxu/Swin-Unet-main (3)/Swin-Unet-main/data/Synapse\\train_npz', dataset='Synapse', list_dir='./lists/lists_Synapse', num_classes=2, output_dir='./output', max_iterations=30000, max_epochs=150, batch_size=2, n_gpu=1, deterministic=1, base_lr=0.01, img_size=512, seed=1234, cfg='C:/Users/JWS/Desktop/chengxu/Swin-Unet-main (3)/Swin-Unet-main/configs/swin_tiny_patch4_window7_224_lite.yaml', opts=None, zip=False, cache_mode='part', resume=None, accumulation_steps=None, use_checkpoint=False, amp_opt_level='O1', tag=None, eval=False, throughput=False)
[17:28:51.467] 352 iterations per epoch. 52800 max iterations 
[17:29:30.983] Namespace(root_path='C:/Users/JWS/Desktop/chengxu/Swin-Unet-main (3)/Swin-Unet-main/data/Synapse\\train_npz', dataset='Synapse', list_dir='./lists/lists_Synapse', num_classes=2, output_dir='./output', max_iterations=30000, max_epochs=150, batch_size=2, n_gpu=1, deterministic=1, base_lr=0.01, img_size=224, seed=1234, cfg='C:/Users/JWS/Desktop/chengxu/Swin-Unet-main (3)/Swin-Unet-main/configs/swin_tiny_patch4_window7_224_lite.yaml', opts=None, zip=False, cache_mode='part', resume=None, accumulation_steps=None, use_checkpoint=False, amp_opt_level='O1', tag=None, eval=False, throughput=False)
[17:29:30.988] 352 iterations per epoch. 52800 max iterations 
[17:29:34.849] iteration 1 : loss : 0.560358, loss_ce: 0.795141
[17:29:35.091] iteration 2 : loss : 0.530328, loss_ce: 0.721889
[17:29:35.327] iteration 3 : loss : 0.477975, loss_ce: 0.666223
[17:29:35.613] iteration 4 : loss : 0.452870, loss_ce: 0.586416
[17:29:35.894] iteration 5 : loss : 0.454731, loss_ce: 0.577780
[17:29:36.147] iteration 6 : loss : 0.440925, loss_ce: 0.526745
[17:29:36.468] iteration 7 : loss : 0.465250, loss_ce: 0.569709
[17:29:36.827] iteration 8 : loss : 0.474268, loss_ce: 0.599911
[17:29:37.178] iteration 9 : loss : 0.438368, loss_ce: 0.546796
[17:29:37.468] iteration 10 : loss : 0.451485, loss_ce: 0.599062
[17:29:37.808] iteration 11 : loss : 0.419961, loss_ce: 0.553462
[17:29:38.124] iteration 12 : loss : 0.449145, loss_ce: 0.588739
[17:29:38.418] iteration 13 : loss : 0.443677, loss_ce: 0.566559
[17:29:38.777] iteration 14 : loss : 0.436546, loss_ce: 0.582348
[17:29:39.078] iteration 15 : loss : 0.437316, loss_ce: 0.569712
[17:29:39.366] iteration 16 : loss : 0.462617, loss_ce: 0.616949
[17:29:39.635] iteration 17 : loss : 0.440228, loss_ce: 0.560521
[17:29:39.945] iteration 18 : loss : 0.470028, loss_ce: 0.636073
[17:29:40.239] iteration 19 : loss : 0.439700, loss_ce: 0.564248
[17:29:40.559] iteration 20 : loss : 0.423638, loss_ce: 0.547003
[17:29:40.892] iteration 21 : loss : 0.455601, loss_ce: 0.619360
[17:29:41.225] iteration 22 : loss : 0.437407, loss_ce: 0.577840
[17:29:41.510] iteration 23 : loss : 0.458651, loss_ce: 0.629010
[17:29:41.814] iteration 24 : loss : 0.442139, loss_ce: 0.589621
[17:29:42.121] iteration 25 : loss : 0.442952, loss_ce: 0.598541
[17:29:42.462] iteration 26 : loss : 0.424018, loss_ce: 0.508876
[17:29:42.825] iteration 27 : loss : 0.449792, loss_ce: 0.600223
[17:29:43.103] iteration 28 : loss : 0.430022, loss_ce: 0.553235
[17:29:43.392] iteration 29 : loss : 0.419636, loss_ce: 0.509678
[17:29:43.706] iteration 30 : loss : 0.394736, loss_ce: 0.459232
[17:29:43.987] iteration 31 : loss : 0.409373, loss_ce: 0.509968
[17:29:44.286] iteration 32 : loss : 0.453387, loss_ce: 0.588550
[17:29:44.637] iteration 33 : loss : 0.437218, loss_ce: 0.568946
[17:29:44.926] iteration 34 : loss : 0.446504, loss_ce: 0.598006
[17:29:45.197] iteration 35 : loss : 0.456907, loss_ce: 0.627731
[17:29:45.463] iteration 36 : loss : 0.424974, loss_ce: 0.537483
[17:29:45.812] iteration 37 : loss : 0.427532, loss_ce: 0.559041
[17:29:46.108] iteration 38 : loss : 0.433078, loss_ce: 0.569210
[17:29:46.418] iteration 39 : loss : 0.417176, loss_ce: 0.528273
[17:29:46.733] iteration 40 : loss : 0.408682, loss_ce: 0.502129
[17:29:47.033] iteration 41 : loss : 0.392351, loss_ce: 0.475068
[17:29:47.299] iteration 42 : loss : 0.408976, loss_ce: 0.501781
[17:29:47.607] iteration 43 : loss : 0.450057, loss_ce: 0.586675
[17:29:47.905] iteration 44 : loss : 0.456226, loss_ce: 0.607404
[17:29:48.256] iteration 45 : loss : 0.406914, loss_ce: 0.528043
[17:29:48.614] iteration 46 : loss : 0.423023, loss_ce: 0.563998
[17:29:48.931] iteration 47 : loss : 0.452017, loss_ce: 0.611698
[17:29:49.272] iteration 48 : loss : 0.416027, loss_ce: 0.530488
[17:29:49.575] iteration 49 : loss : 0.417376, loss_ce: 0.531140
[17:29:49.899] iteration 50 : loss : 0.426179, loss_ce: 0.543017
[17:29:50.200] iteration 51 : loss : 0.407020, loss_ce: 0.473998
[17:29:50.504] iteration 52 : loss : 0.454567, loss_ce: 0.578814
[17:29:50.844] iteration 53 : loss : 0.349694, loss_ce: 0.370142
[17:29:51.127] iteration 54 : loss : 0.438546, loss_ce: 0.574951
[17:29:51.435] iteration 55 : loss : 0.421501, loss_ce: 0.558226
[17:29:51.735] iteration 56 : loss : 0.434036, loss_ce: 0.607087
[17:29:52.038] iteration 57 : loss : 0.427885, loss_ce: 0.594342
[17:29:52.369] iteration 58 : loss : 0.434865, loss_ce: 0.596538
[17:29:52.641] iteration 59 : loss : 0.432235, loss_ce: 0.592299
[17:29:52.942] iteration 60 : loss : 0.425444, loss_ce: 0.556899
[17:29:53.261] iteration 61 : loss : 0.437847, loss_ce: 0.567465
[17:29:53.556] iteration 62 : loss : 0.443224, loss_ce: 0.561570
[17:29:53.843] iteration 63 : loss : 0.421171, loss_ce: 0.522950
[17:29:54.159] iteration 64 : loss : 0.410541, loss_ce: 0.520657
[17:29:54.497] iteration 65 : loss : 0.381025, loss_ce: 0.505666
[17:29:54.802] iteration 66 : loss : 0.408089, loss_ce: 0.568436
[17:29:55.076] iteration 67 : loss : 0.465651, loss_ce: 0.634854
[17:29:55.344] iteration 68 : loss : 0.423914, loss_ce: 0.581026
[17:29:55.631] iteration 69 : loss : 0.387739, loss_ce: 0.509857
[17:29:55.923] iteration 70 : loss : 0.386494, loss_ce: 0.462147
[17:29:56.207] iteration 71 : loss : 0.416297, loss_ce: 0.511062
[17:29:56.527] iteration 72 : loss : 0.373822, loss_ce: 0.460327
[17:29:56.877] iteration 73 : loss : 0.390498, loss_ce: 0.514002
[17:29:57.216] iteration 74 : loss : 0.406842, loss_ce: 0.556742
[17:29:57.538] iteration 75 : loss : 0.381007, loss_ce: 0.498189
[17:29:57.879] iteration 76 : loss : 0.377352, loss_ce: 0.498866
[17:29:58.206] iteration 77 : loss : 0.432264, loss_ce: 0.576443
[17:29:58.527] iteration 78 : loss : 0.406932, loss_ce: 0.529310
[17:29:58.824] iteration 79 : loss : 0.369248, loss_ce: 0.466503
[17:29:59.133] iteration 80 : loss : 0.348097, loss_ce: 0.454943
[17:29:59.501] iteration 81 : loss : 0.328275, loss_ce: 0.436415
[17:29:59.811] iteration 82 : loss : 0.355290, loss_ce: 0.490237
[17:30:00.094] iteration 83 : loss : 0.328470, loss_ce: 0.453846
[17:30:00.387] iteration 84 : loss : 0.295101, loss_ce: 0.377304
[17:30:00.672] iteration 85 : loss : 0.355012, loss_ce: 0.486926
[17:30:00.952] iteration 86 : loss : 0.237376, loss_ce: 0.317381
[17:30:01.244] iteration 87 : loss : 0.369428, loss_ce: 0.479951
[17:30:01.539] iteration 88 : loss : 0.430688, loss_ce: 0.639320
[17:30:01.819] iteration 89 : loss : 0.460092, loss_ce: 0.545206
[17:30:02.135] iteration 90 : loss : 0.491852, loss_ce: 0.711914
[17:30:02.447] iteration 91 : loss : 0.398056, loss_ce: 0.576949
[17:30:02.738] iteration 92 : loss : 0.365916, loss_ce: 0.482742
[17:30:03.030] iteration 93 : loss : 0.427327, loss_ce: 0.522493
[17:30:11.027] Namespace(root_path='C:/Users/JWS/Desktop/chengxu/Swin-Unet-main (3)/Swin-Unet-main/data/Synapse\\train_npz', dataset='Synapse', list_dir='./lists/lists_Synapse', num_classes=2, output_dir='./output', max_iterations=30000, max_epochs=150, batch_size=8, n_gpu=1, deterministic=1, base_lr=0.01, img_size=224, seed=1234, cfg='C:/Users/JWS/Desktop/chengxu/Swin-Unet-main (3)/Swin-Unet-main/configs/swin_tiny_patch4_window7_224_lite.yaml', opts=None, zip=False, cache_mode='part', resume=None, accumulation_steps=None, use_checkpoint=False, amp_opt_level='O1', tag=None, eval=False, throughput=False)
[17:30:11.033] 88 iterations per epoch. 13200 max iterations 
[17:30:12.222] iteration 1 : loss : 0.564518, loss_ce: 0.798411
[17:30:13.265] iteration 2 : loss : 0.518482, loss_ce: 0.715718
[17:30:14.351] iteration 3 : loss : 0.473219, loss_ce: 0.634703
[17:30:15.359] iteration 4 : loss : 0.453233, loss_ce: 0.591342
[17:30:16.363] iteration 5 : loss : 0.459818, loss_ce: 0.577807
[17:30:17.366] iteration 6 : loss : 0.490680, loss_ce: 0.624557
[17:30:18.352] iteration 7 : loss : 0.468257, loss_ce: 0.575796
[17:30:19.305] iteration 8 : loss : 0.443852, loss_ce: 0.537314
[17:30:20.256] iteration 9 : loss : 0.465680, loss_ce: 0.598720
[17:30:21.326] iteration 10 : loss : 0.438305, loss_ce: 0.557404
[17:30:22.286] iteration 11 : loss : 0.441762, loss_ce: 0.576265
[17:30:23.335] iteration 12 : loss : 0.437839, loss_ce: 0.572522
[17:30:24.335] iteration 13 : loss : 0.439995, loss_ce: 0.577248
[17:30:25.414] iteration 14 : loss : 0.437769, loss_ce: 0.583239
[17:30:26.344] iteration 15 : loss : 0.445432, loss_ce: 0.592392
[17:30:27.305] iteration 16 : loss : 0.444586, loss_ce: 0.585483
[17:30:28.285] iteration 17 : loss : 0.443101, loss_ce: 0.580712
[17:30:29.188] iteration 18 : loss : 0.433066, loss_ce: 0.554983
[17:30:30.282] iteration 19 : loss : 0.431312, loss_ce: 0.543566
[17:30:31.285] iteration 20 : loss : 0.444072, loss_ce: 0.576715
[17:30:32.285] iteration 21 : loss : 0.436263, loss_ce: 0.557886
[17:30:33.224] iteration 22 : loss : 0.438664, loss_ce: 0.565620
[17:30:34.233] iteration 23 : loss : 0.435173, loss_ce: 0.562161
[17:30:35.261] iteration 24 : loss : 0.435596, loss_ce: 0.567594
[17:30:36.300] iteration 25 : loss : 0.430665, loss_ce: 0.560483
[17:30:37.309] iteration 26 : loss : 0.436586, loss_ce: 0.580595
[17:30:38.272] iteration 27 : loss : 0.445959, loss_ce: 0.595295
[17:30:39.245] iteration 28 : loss : 0.436299, loss_ce: 0.572988
[17:30:40.236] iteration 29 : loss : 0.445953, loss_ce: 0.600163
[17:30:41.384] iteration 30 : loss : 0.424619, loss_ce: 0.558371
[17:30:42.283] iteration 31 : loss : 0.440695, loss_ce: 0.584561
[17:30:43.242] iteration 32 : loss : 0.446255, loss_ce: 0.594987
[17:30:44.209] iteration 33 : loss : 0.443007, loss_ce: 0.591205
[17:30:45.246] iteration 34 : loss : 0.428043, loss_ce: 0.557860
[17:30:46.301] iteration 35 : loss : 0.425828, loss_ce: 0.554276
[17:30:47.253] iteration 36 : loss : 0.425814, loss_ce: 0.549569
[17:30:48.239] iteration 37 : loss : 0.431698, loss_ce: 0.556528
[17:30:49.205] iteration 38 : loss : 0.412181, loss_ce: 0.522472
[17:30:50.268] iteration 39 : loss : 0.404716, loss_ce: 0.518574
[17:30:51.212] iteration 40 : loss : 0.433073, loss_ce: 0.570020
[17:30:52.236] iteration 41 : loss : 0.429943, loss_ce: 0.563107
[17:30:53.370] iteration 42 : loss : 0.429584, loss_ce: 0.560716
[17:30:54.427] iteration 43 : loss : 0.425142, loss_ce: 0.562225
[17:30:55.386] iteration 44 : loss : 0.428872, loss_ce: 0.557705
[17:30:56.418] iteration 45 : loss : 0.434289, loss_ce: 0.575197
[17:30:57.392] iteration 46 : loss : 0.424697, loss_ce: 0.553164
[17:30:58.375] iteration 47 : loss : 0.433580, loss_ce: 0.565456
[17:30:59.396] iteration 48 : loss : 0.413390, loss_ce: 0.526047
[17:31:00.377] iteration 49 : loss : 0.413684, loss_ce: 0.531124
[17:31:01.531] iteration 50 : loss : 0.419500, loss_ce: 0.533422
[17:31:02.617] iteration 51 : loss : 0.418905, loss_ce: 0.545576
[17:31:03.608] iteration 52 : loss : 0.421256, loss_ce: 0.552338
[17:31:04.565] iteration 53 : loss : 0.431085, loss_ce: 0.580134
[17:31:05.536] iteration 54 : loss : 0.423771, loss_ce: 0.554689
[17:31:06.496] iteration 55 : loss : 0.402428, loss_ce: 0.507821
[17:31:07.493] iteration 56 : loss : 0.407748, loss_ce: 0.517666
[17:31:08.474] iteration 57 : loss : 0.415175, loss_ce: 0.525981
[17:31:09.499] iteration 58 : loss : 0.419810, loss_ce: 0.542975
[17:31:10.486] iteration 59 : loss : 0.416343, loss_ce: 0.531347
[17:31:11.490] iteration 60 : loss : 0.414689, loss_ce: 0.529643
[17:31:12.478] iteration 61 : loss : 0.418366, loss_ce: 0.555711
[17:31:13.385] iteration 62 : loss : 0.412227, loss_ce: 0.543034
[17:31:14.465] iteration 63 : loss : 0.432671, loss_ce: 0.584915
[17:31:15.405] iteration 64 : loss : 0.413646, loss_ce: 0.546433
[17:31:16.407] iteration 65 : loss : 0.403796, loss_ce: 0.519027
[17:31:24.310] Namespace(root_path='C:/Users/JWS/Desktop/chengxu/Swin-Unet-main (3)/Swin-Unet-main/data/Synapse\\train_npz', dataset='Synapse', list_dir='./lists/lists_Synapse', num_classes=2, output_dir='./output', max_iterations=30000, max_epochs=150, batch_size=24, n_gpu=1, deterministic=1, base_lr=0.01, img_size=224, seed=1234, cfg='C:/Users/JWS/Desktop/chengxu/Swin-Unet-main (3)/Swin-Unet-main/configs/swin_tiny_patch4_window7_224_lite.yaml', opts=None, zip=False, cache_mode='part', resume=None, accumulation_steps=None, use_checkpoint=False, amp_opt_level='O1', tag=None, eval=False, throughput=False)
[17:31:24.316] 30 iterations per epoch. 4500 max iterations 
[17:31:41.458] Namespace(root_path='C:/Users/JWS/Desktop/chengxu/Swin-Unet-main (3)/Swin-Unet-main/data/Synapse\\train_npz', dataset='Synapse', list_dir='./lists/lists_Synapse', num_classes=2, output_dir='./output', max_iterations=30000, max_epochs=150, batch_size=12, n_gpu=1, deterministic=1, base_lr=0.005, img_size=224, seed=1234, cfg='C:/Users/JWS/Desktop/chengxu/Swin-Unet-main (3)/Swin-Unet-main/configs/swin_tiny_patch4_window7_224_lite.yaml', opts=None, zip=False, cache_mode='part', resume=None, accumulation_steps=None, use_checkpoint=False, amp_opt_level='O1', tag=None, eval=False, throughput=False)
[17:31:41.465] 59 iterations per epoch. 8850 max iterations 
[17:31:53.453] Namespace(root_path='C:/Users/JWS/Desktop/chengxu/Swin-Unet-main (3)/Swin-Unet-main/data/Synapse\\train_npz', dataset='Synapse', list_dir='./lists/lists_Synapse', num_classes=2, output_dir='./output', max_iterations=30000, max_epochs=150, batch_size=8, n_gpu=1, deterministic=1, base_lr=0.01, img_size=224, seed=1234, cfg='C:/Users/JWS/Desktop/chengxu/Swin-Unet-main (3)/Swin-Unet-main/configs/swin_tiny_patch4_window7_224_lite.yaml', opts=None, zip=False, cache_mode='part', resume=None, accumulation_steps=None, use_checkpoint=False, amp_opt_level='O1', tag=None, eval=False, throughput=False)
[17:31:53.460] 88 iterations per epoch. 13200 max iterations 
[17:31:54.572] iteration 1 : loss : 0.564518, loss_ce: 0.798411
[17:31:55.648] iteration 2 : loss : 0.518482, loss_ce: 0.715718
[17:31:56.766] iteration 3 : loss : 0.473219, loss_ce: 0.634703
[17:31:57.763] iteration 4 : loss : 0.453233, loss_ce: 0.591342
[17:31:58.824] iteration 5 : loss : 0.459818, loss_ce: 0.577807
[17:31:59.843] iteration 6 : loss : 0.490680, loss_ce: 0.624557
[17:32:00.930] iteration 7 : loss : 0.468257, loss_ce: 0.575796
[17:32:01.926] iteration 8 : loss : 0.443852, loss_ce: 0.537314
[17:32:02.888] iteration 9 : loss : 0.465680, loss_ce: 0.598720
[17:32:03.914] iteration 10 : loss : 0.438305, loss_ce: 0.557404
[17:32:04.882] iteration 11 : loss : 0.441762, loss_ce: 0.576265
[17:32:05.966] iteration 12 : loss : 0.437839, loss_ce: 0.572522
[17:32:06.988] iteration 13 : loss : 0.439995, loss_ce: 0.577248
[17:32:08.009] iteration 14 : loss : 0.437769, loss_ce: 0.583239
[17:32:09.043] iteration 15 : loss : 0.445432, loss_ce: 0.592392
[17:32:09.994] iteration 16 : loss : 0.444586, loss_ce: 0.585483
[17:32:11.065] iteration 17 : loss : 0.443101, loss_ce: 0.580712
[17:32:12.030] iteration 18 : loss : 0.433066, loss_ce: 0.554983
[17:32:13.137] iteration 19 : loss : 0.431312, loss_ce: 0.543566
[17:32:14.184] iteration 20 : loss : 0.444072, loss_ce: 0.576715
[17:32:15.199] iteration 21 : loss : 0.436263, loss_ce: 0.557886
[17:32:16.153] iteration 22 : loss : 0.438664, loss_ce: 0.565620
[17:32:17.097] iteration 23 : loss : 0.435173, loss_ce: 0.562161
[17:32:18.100] iteration 24 : loss : 0.435596, loss_ce: 0.567594
[17:32:19.267] iteration 25 : loss : 0.430665, loss_ce: 0.560483
[17:32:20.359] iteration 26 : loss : 0.436586, loss_ce: 0.580595
[17:32:21.350] iteration 27 : loss : 0.445959, loss_ce: 0.595295
[17:32:22.372] iteration 28 : loss : 0.436299, loss_ce: 0.572988
[17:32:23.328] iteration 29 : loss : 0.445953, loss_ce: 0.600163
[17:32:24.476] iteration 30 : loss : 0.424619, loss_ce: 0.558371
[17:32:25.403] iteration 31 : loss : 0.440695, loss_ce: 0.584562
[17:32:26.425] iteration 32 : loss : 0.446255, loss_ce: 0.594987
[17:32:27.400] iteration 33 : loss : 0.443007, loss_ce: 0.591205
[17:32:28.369] iteration 34 : loss : 0.428043, loss_ce: 0.557860
[17:32:29.436] iteration 35 : loss : 0.425828, loss_ce: 0.554276
[17:32:30.436] iteration 36 : loss : 0.425814, loss_ce: 0.549569
[17:32:31.440] iteration 37 : loss : 0.431698, loss_ce: 0.556528
[17:32:32.390] iteration 38 : loss : 0.412181, loss_ce: 0.522472
[17:32:33.505] iteration 39 : loss : 0.404716, loss_ce: 0.518574
[17:32:34.503] iteration 40 : loss : 0.433073, loss_ce: 0.570020
[17:32:35.600] iteration 41 : loss : 0.429943, loss_ce: 0.563107
[17:32:36.643] iteration 42 : loss : 0.429584, loss_ce: 0.560716
[17:32:37.622] iteration 43 : loss : 0.425142, loss_ce: 0.562225
[17:32:38.596] iteration 44 : loss : 0.428872, loss_ce: 0.557705
[17:32:39.606] iteration 45 : loss : 0.434289, loss_ce: 0.575197
[17:32:40.556] iteration 46 : loss : 0.424697, loss_ce: 0.553164
[17:32:41.521] iteration 47 : loss : 0.433580, loss_ce: 0.565456
[17:32:42.547] iteration 48 : loss : 0.413390, loss_ce: 0.526047
[17:32:43.520] iteration 49 : loss : 0.413684, loss_ce: 0.531124
[17:32:44.610] iteration 50 : loss : 0.419500, loss_ce: 0.533422
[17:32:45.739] iteration 51 : loss : 0.418905, loss_ce: 0.545576
[17:32:46.723] iteration 52 : loss : 0.421256, loss_ce: 0.552338
[17:32:47.714] iteration 53 : loss : 0.431085, loss_ce: 0.580134
[17:32:48.753] iteration 54 : loss : 0.423771, loss_ce: 0.554689
[17:32:49.717] iteration 55 : loss : 0.402428, loss_ce: 0.507821
[17:32:50.714] iteration 56 : loss : 0.407748, loss_ce: 0.517666
[17:32:51.650] iteration 57 : loss : 0.415175, loss_ce: 0.525981
[17:32:52.640] iteration 58 : loss : 0.419810, loss_ce: 0.542975
[17:32:53.662] iteration 59 : loss : 0.416343, loss_ce: 0.531347
[17:32:54.708] iteration 60 : loss : 0.414689, loss_ce: 0.529643
[17:32:55.774] iteration 61 : loss : 0.418366, loss_ce: 0.555711
[17:32:56.750] iteration 62 : loss : 0.412227, loss_ce: 0.543034
[17:32:57.804] iteration 63 : loss : 0.432671, loss_ce: 0.584915
[17:32:58.704] iteration 64 : loss : 0.413646, loss_ce: 0.546433
[17:32:59.724] iteration 65 : loss : 0.403796, loss_ce: 0.519027
[17:33:00.799] iteration 66 : loss : 0.419637, loss_ce: 0.535401
[17:33:01.792] iteration 67 : loss : 0.399072, loss_ce: 0.518608
[17:33:02.827] iteration 68 : loss : 0.408726, loss_ce: 0.553349
[17:33:03.859] iteration 69 : loss : 0.416012, loss_ce: 0.570475
[17:33:04.890] iteration 70 : loss : 0.399009, loss_ce: 0.537990
[17:33:06.012] iteration 71 : loss : 0.392803, loss_ce: 0.506877
[17:33:07.036] iteration 72 : loss : 0.408321, loss_ce: 0.527560
[17:33:08.208] iteration 73 : loss : 0.375566, loss_ce: 0.475457
[17:33:09.250] iteration 74 : loss : 0.384859, loss_ce: 0.493532
[17:33:10.257] iteration 75 : loss : 0.380697, loss_ce: 0.500082
[17:33:11.259] iteration 76 : loss : 0.381728, loss_ce: 0.493447
[17:33:12.417] iteration 77 : loss : 0.360150, loss_ce: 0.472499
[17:33:13.402] iteration 78 : loss : 0.378414, loss_ce: 0.520340
[17:33:14.421] iteration 79 : loss : 0.352791, loss_ce: 0.483564
[17:33:15.424] iteration 80 : loss : 0.387840, loss_ce: 0.512794
[17:33:16.592] iteration 81 : loss : 0.373705, loss_ce: 0.528982
[17:33:17.652] iteration 82 : loss : 0.361204, loss_ce: 0.516468
[17:33:18.709] iteration 83 : loss : 0.362532, loss_ce: 0.429327
[17:33:19.731] iteration 84 : loss : 0.372983, loss_ce: 0.542157
[17:33:20.794] iteration 85 : loss : 0.376549, loss_ce: 0.522460
[17:33:21.744] iteration 86 : loss : 0.362098, loss_ce: 0.464682
[17:33:22.701] iteration 87 : loss : 0.387114, loss_ce: 0.478915
[17:33:23.659] iteration 88 : loss : 0.356578, loss_ce: 0.470195
[17:33:24.683] iteration 89 : loss : 0.354778, loss_ce: 0.475670
[17:33:25.790] iteration 90 : loss : 0.332692, loss_ce: 0.414330
[17:33:26.786] iteration 91 : loss : 0.339125, loss_ce: 0.442258
[17:33:27.769] iteration 92 : loss : 0.326246, loss_ce: 0.428288
[17:33:28.742] iteration 93 : loss : 0.313408, loss_ce: 0.422072
[17:33:29.753] iteration 94 : loss : 0.314198, loss_ce: 0.425589
[17:33:30.788] iteration 95 : loss : 0.340427, loss_ce: 0.479241
[17:33:31.735] iteration 96 : loss : 0.351472, loss_ce: 0.506800
[17:33:32.759] iteration 97 : loss : 0.543830, loss_ce: 0.700714
[17:33:33.834] iteration 98 : loss : 0.433442, loss_ce: 0.624035
[17:33:34.784] iteration 99 : loss : 0.463341, loss_ce: 0.660213
[17:33:35.757] iteration 100 : loss : 0.382517, loss_ce: 0.505365
[17:33:36.858] iteration 101 : loss : 0.416594, loss_ce: 0.483181
[17:33:37.962] iteration 102 : loss : 0.493288, loss_ce: 0.606249
[17:33:39.039] iteration 103 : loss : 0.392780, loss_ce: 0.499785
[17:33:40.050] iteration 104 : loss : 0.411637, loss_ce: 0.549324
[17:33:41.023] iteration 105 : loss : 0.452255, loss_ce: 0.612922
[17:33:42.033] iteration 106 : loss : 0.426407, loss_ce: 0.577074
[17:33:43.009] iteration 107 : loss : 0.425936, loss_ce: 0.579784
[17:33:44.015] iteration 108 : loss : 0.402851, loss_ce: 0.534978
[17:33:45.122] iteration 109 : loss : 0.387869, loss_ce: 0.482961
[17:33:46.070] iteration 110 : loss : 0.406397, loss_ce: 0.501162
[17:33:47.150] iteration 111 : loss : 0.413001, loss_ce: 0.507027
[17:33:48.131] iteration 112 : loss : 0.415931, loss_ce: 0.526896
[17:33:49.082] iteration 113 : loss : 0.411002, loss_ce: 0.538886
[17:33:50.186] iteration 114 : loss : 0.384526, loss_ce: 0.513014
[17:33:51.204] iteration 115 : loss : 0.390616, loss_ce: 0.518015
[17:33:52.174] iteration 116 : loss : 0.392464, loss_ce: 0.540558
[17:33:53.170] iteration 117 : loss : 0.382065, loss_ce: 0.509211
[17:33:54.169] iteration 118 : loss : 0.370772, loss_ce: 0.492987
[17:33:55.200] iteration 119 : loss : 0.393740, loss_ce: 0.526528
[17:33:56.250] iteration 120 : loss : 0.365660, loss_ce: 0.479118
[17:33:57.503] iteration 121 : loss : 0.349724, loss_ce: 0.467044
[17:33:58.516] iteration 122 : loss : 0.370082, loss_ce: 0.507682
[17:33:59.489] iteration 123 : loss : 0.372137, loss_ce: 0.516017
[17:34:00.501] iteration 124 : loss : 0.363798, loss_ce: 0.487016
[17:34:01.643] iteration 125 : loss : 0.332082, loss_ce: 0.450410
[17:34:02.617] iteration 126 : loss : 0.356774, loss_ce: 0.487665
[17:34:03.519] iteration 127 : loss : 0.346397, loss_ce: 0.454529
[17:34:04.659] iteration 128 : loss : 0.340740, loss_ce: 0.440075
[17:34:05.714] iteration 129 : loss : 0.309792, loss_ce: 0.396210
[17:34:06.753] iteration 130 : loss : 0.316029, loss_ce: 0.429168
[17:34:07.797] iteration 131 : loss : 0.329661, loss_ce: 0.462230
[17:34:08.798] iteration 132 : loss : 0.364536, loss_ce: 0.503685
[17:34:09.798] iteration 133 : loss : 0.324778, loss_ce: 0.457486
[17:34:10.788] iteration 134 : loss : 0.315580, loss_ce: 0.419963
[17:34:11.856] iteration 135 : loss : 0.348428, loss_ce: 0.427938
[17:34:12.825] iteration 136 : loss : 0.335735, loss_ce: 0.464687
[17:34:13.774] iteration 137 : loss : 0.358636, loss_ce: 0.485762
[17:34:14.795] iteration 138 : loss : 0.324775, loss_ce: 0.444100
[17:34:15.804] iteration 139 : loss : 0.318613, loss_ce: 0.431775
[17:34:16.870] iteration 140 : loss : 0.345334, loss_ce: 0.439398
[17:34:18.087] iteration 141 : loss : 0.305635, loss_ce: 0.394989
[17:34:19.108] iteration 142 : loss : 0.301031, loss_ce: 0.414111
[17:34:20.049] iteration 143 : loss : 0.299079, loss_ce: 0.401472
[17:34:20.953] iteration 144 : loss : 0.310399, loss_ce: 0.433576
[17:34:21.983] iteration 145 : loss : 0.303422, loss_ce: 0.408278
[17:34:22.974] iteration 146 : loss : 0.346136, loss_ce: 0.455630
[17:34:24.040] iteration 147 : loss : 0.337548, loss_ce: 0.476351
[17:34:25.105] iteration 148 : loss : 0.342988, loss_ce: 0.472763
[17:34:26.081] iteration 149 : loss : 0.322058, loss_ce: 0.457587
[17:34:27.118] iteration 150 : loss : 0.313331, loss_ce: 0.431176
[17:34:28.115] iteration 151 : loss : 0.366194, loss_ce: 0.497898
[17:34:29.127] iteration 152 : loss : 0.292392, loss_ce: 0.405309
[17:34:30.140] iteration 153 : loss : 0.343849, loss_ce: 0.479670
[17:34:31.147] iteration 154 : loss : 0.325845, loss_ce: 0.446744
[17:34:32.146] iteration 155 : loss : 0.313610, loss_ce: 0.431512
[17:34:33.190] iteration 156 : loss : 0.320600, loss_ce: 0.437843
[17:34:34.159] iteration 157 : loss : 0.303976, loss_ce: 0.397393
[17:34:35.167] iteration 158 : loss : 0.308175, loss_ce: 0.396580
[17:34:36.174] iteration 159 : loss : 0.295540, loss_ce: 0.383053
[17:34:37.176] iteration 160 : loss : 0.299575, loss_ce: 0.406812
[17:34:38.236] iteration 161 : loss : 0.282599, loss_ce: 0.378391
[17:34:39.225] iteration 162 : loss : 0.320729, loss_ce: 0.445739
[17:34:40.329] iteration 163 : loss : 0.305500, loss_ce: 0.429923
[17:34:41.241] iteration 164 : loss : 0.283617, loss_ce: 0.388160
[17:34:42.304] iteration 165 : loss : 0.276344, loss_ce: 0.368248
[17:34:43.303] iteration 166 : loss : 0.307671, loss_ce: 0.410028
[17:34:44.367] iteration 167 : loss : 0.334949, loss_ce: 0.482608
[17:34:45.419] iteration 168 : loss : 0.324182, loss_ce: 0.453315
[17:34:46.421] iteration 169 : loss : 0.334406, loss_ce: 0.477819
[17:34:47.513] iteration 170 : loss : 0.298080, loss_ce: 0.415705
[17:34:48.496] iteration 171 : loss : 0.307355, loss_ce: 0.434891
[17:34:49.478] iteration 172 : loss : 0.259461, loss_ce: 0.327888
[17:34:50.451] iteration 173 : loss : 0.307920, loss_ce: 0.397480
[17:34:51.419] iteration 174 : loss : 0.331012, loss_ce: 0.443506
[17:34:52.474] iteration 175 : loss : 0.292342, loss_ce: 0.411349
[17:34:53.476] iteration 176 : loss : 0.305992, loss_ce: 0.420898
[17:34:54.529] iteration 177 : loss : 0.290345, loss_ce: 0.413918
[17:34:55.621] iteration 178 : loss : 0.290116, loss_ce: 0.421940
[17:34:56.606] iteration 179 : loss : 0.275891, loss_ce: 0.388776
[17:34:57.662] iteration 180 : loss : 0.273083, loss_ce: 0.369111
[17:34:58.663] iteration 181 : loss : 0.268633, loss_ce: 0.354721
[17:34:59.837] iteration 182 : loss : 0.275328, loss_ce: 0.359205
[17:35:00.813] iteration 183 : loss : 0.290892, loss_ce: 0.391587
[17:35:01.829] iteration 184 : loss : 0.269769, loss_ce: 0.381782
[17:35:02.849] iteration 185 : loss : 0.260708, loss_ce: 0.354823
[17:35:03.946] iteration 186 : loss : 0.290623, loss_ce: 0.404426
[17:35:04.935] iteration 187 : loss : 0.260560, loss_ce: 0.377085
[17:35:06.034] iteration 188 : loss : 0.282281, loss_ce: 0.411736
[17:35:07.058] iteration 189 : loss : 0.252647, loss_ce: 0.347769
[17:35:08.085] iteration 190 : loss : 0.364337, loss_ce: 0.496128
[17:35:09.081] iteration 191 : loss : 0.266537, loss_ce: 0.384886
[17:35:10.153] iteration 192 : loss : 0.300692, loss_ce: 0.421521
[17:35:11.166] iteration 193 : loss : 0.321333, loss_ce: 0.450154
[17:35:12.187] iteration 194 : loss : 0.283528, loss_ce: 0.408736
[17:35:13.260] iteration 195 : loss : 0.263337, loss_ce: 0.355573
[17:35:14.304] iteration 196 : loss : 0.259646, loss_ce: 0.351589
[17:35:15.233] iteration 197 : loss : 0.322536, loss_ce: 0.418884
[17:35:16.348] iteration 198 : loss : 0.293316, loss_ce: 0.386515
[17:35:17.372] iteration 199 : loss : 0.253576, loss_ce: 0.353353
[17:35:18.334] iteration 200 : loss : 0.255091, loss_ce: 0.350385
[17:35:19.468] iteration 201 : loss : 0.301858, loss_ce: 0.429240
[17:35:20.514] iteration 202 : loss : 0.312962, loss_ce: 0.452086
[17:35:21.513] iteration 203 : loss : 0.311344, loss_ce: 0.441795
[17:35:22.492] iteration 204 : loss : 0.266766, loss_ce: 0.381609
[17:35:23.501] iteration 205 : loss : 0.257625, loss_ce: 0.352473
[17:35:24.485] iteration 206 : loss : 0.249640, loss_ce: 0.336746
[17:35:25.561] iteration 207 : loss : 0.265117, loss_ce: 0.355188
[17:35:26.823] iteration 208 : loss : 0.278050, loss_ce: 0.386864
[17:35:27.875] iteration 209 : loss : 0.266496, loss_ce: 0.371314
[17:35:29.062] iteration 210 : loss : 0.267962, loss_ce: 0.385979
[17:35:30.222] iteration 211 : loss : 0.265674, loss_ce: 0.375608
[17:35:31.460] iteration 212 : loss : 0.246544, loss_ce: 0.352025
[17:35:32.538] iteration 213 : loss : 0.257263, loss_ce: 0.364820
[17:35:33.505] iteration 214 : loss : 0.235406, loss_ce: 0.322283
[17:35:34.488] iteration 215 : loss : 0.246838, loss_ce: 0.342728
[17:35:35.498] iteration 216 : loss : 0.221251, loss_ce: 0.323803
[17:35:36.582] iteration 217 : loss : 0.258337, loss_ce: 0.374992
[17:35:37.785] iteration 218 : loss : 0.224040, loss_ce: 0.312039
[17:35:38.889] iteration 219 : loss : 0.219052, loss_ce: 0.297909
[17:35:40.027] iteration 220 : loss : 0.225291, loss_ce: 0.309106
[17:35:41.115] iteration 221 : loss : 0.199380, loss_ce: 0.291491
[17:35:42.079] iteration 222 : loss : 0.201606, loss_ce: 0.289187
[17:35:43.167] iteration 223 : loss : 0.200491, loss_ce: 0.305777
[17:35:44.266] iteration 224 : loss : 0.171083, loss_ce: 0.251974
[17:35:45.295] iteration 225 : loss : 0.186209, loss_ce: 0.264714
[17:35:46.271] iteration 226 : loss : 0.157308, loss_ce: 0.233790
[17:35:47.336] iteration 227 : loss : 0.191416, loss_ce: 0.283607
[17:35:48.376] iteration 228 : loss : 0.167017, loss_ce: 0.253435
[17:35:49.539] iteration 229 : loss : 0.159370, loss_ce: 0.229386
[17:35:50.599] iteration 230 : loss : 0.157672, loss_ce: 0.229867
[17:35:51.533] iteration 231 : loss : 0.173728, loss_ce: 0.251140
[17:35:52.549] iteration 232 : loss : 0.193856, loss_ce: 0.291258
[17:35:53.697] iteration 233 : loss : 0.161162, loss_ce: 0.235083
[17:35:54.660] iteration 234 : loss : 0.170943, loss_ce: 0.262018
[17:35:55.737] iteration 235 : loss : 0.226218, loss_ce: 0.330252
[17:35:56.796] iteration 236 : loss : 0.313626, loss_ce: 0.486132
[17:35:57.847] iteration 237 : loss : 0.176389, loss_ce: 0.275348
[17:35:58.879] iteration 238 : loss : 0.184708, loss_ce: 0.271660
[17:35:59.848] iteration 239 : loss : 0.185902, loss_ce: 0.278986
[17:36:00.865] iteration 240 : loss : 0.127875, loss_ce: 0.195381
[17:36:01.831] iteration 241 : loss : 0.195099, loss_ce: 0.288516
[17:36:02.824] iteration 242 : loss : 0.166262, loss_ce: 0.250849
[17:36:03.864] iteration 243 : loss : 0.160021, loss_ce: 0.225653
[17:36:05.011] iteration 244 : loss : 0.239538, loss_ce: 0.350692
[17:36:05.997] iteration 245 : loss : 0.147220, loss_ce: 0.227177
[17:36:06.959] iteration 246 : loss : 0.167065, loss_ce: 0.258286
[17:36:07.936] iteration 247 : loss : 0.148678, loss_ce: 0.207965
[17:36:08.888] iteration 248 : loss : 0.240047, loss_ce: 0.338523
[17:36:09.887] iteration 249 : loss : 0.225608, loss_ce: 0.345681
[17:36:10.942] iteration 250 : loss : 0.154634, loss_ce: 0.237135
[17:36:11.936] iteration 251 : loss : 0.248233, loss_ce: 0.340357
[17:36:12.957] iteration 252 : loss : 0.166645, loss_ce: 0.251679
[17:36:13.983] iteration 253 : loss : 0.215636, loss_ce: 0.325774
[17:36:15.037] iteration 254 : loss : 0.163411, loss_ce: 0.255239
[17:36:16.062] iteration 255 : loss : 0.191083, loss_ce: 0.288448
[17:36:17.085] iteration 256 : loss : 0.186811, loss_ce: 0.281385
[17:36:18.073] iteration 257 : loss : 0.165258, loss_ce: 0.242123
[17:36:19.029] iteration 258 : loss : 0.131700, loss_ce: 0.187184
[17:36:20.085] iteration 259 : loss : 0.130987, loss_ce: 0.198839
[17:36:21.033] iteration 260 : loss : 0.193390, loss_ce: 0.288994
[17:36:21.973] iteration 261 : loss : 0.200492, loss_ce: 0.309749
[17:36:22.989] iteration 262 : loss : 0.131325, loss_ce: 0.202485
[17:36:23.965] iteration 263 : loss : 0.141337, loss_ce: 0.207468
[17:36:25.062] iteration 264 : loss : 0.137313, loss_ce: 0.201370
[17:36:26.020] iteration 265 : loss : 0.124064, loss_ce: 0.193070
[17:36:26.956] iteration 266 : loss : 0.152205, loss_ce: 0.222299
[17:36:28.031] iteration 267 : loss : 0.127982, loss_ce: 0.192421
[17:36:29.117] iteration 268 : loss : 0.164743, loss_ce: 0.241616
[17:36:30.112] iteration 269 : loss : 0.136020, loss_ce: 0.213933
[17:36:31.174] iteration 270 : loss : 0.131810, loss_ce: 0.205307
[17:36:32.183] iteration 271 : loss : 0.147673, loss_ce: 0.226274
[17:36:33.272] iteration 272 : loss : 0.113923, loss_ce: 0.176986
[17:36:34.243] iteration 273 : loss : 0.148225, loss_ce: 0.220944
[17:36:35.250] iteration 274 : loss : 0.122953, loss_ce: 0.190970
[17:36:36.188] iteration 275 : loss : 0.131632, loss_ce: 0.194795
[17:36:37.199] iteration 276 : loss : 0.163240, loss_ce: 0.255688
[17:36:38.324] iteration 277 : loss : 0.116301, loss_ce: 0.171382
[17:36:39.377] iteration 278 : loss : 0.118605, loss_ce: 0.176911
[17:36:40.468] iteration 279 : loss : 0.128956, loss_ce: 0.190173
[17:36:41.384] iteration 280 : loss : 0.149359, loss_ce: 0.225568
[17:36:42.390] iteration 281 : loss : 0.134538, loss_ce: 0.205403
[17:36:43.390] iteration 282 : loss : 0.144667, loss_ce: 0.218801
[17:36:44.441] iteration 283 : loss : 0.130739, loss_ce: 0.197468
[17:36:45.416] iteration 284 : loss : 0.140771, loss_ce: 0.205978
[17:36:46.570] iteration 285 : loss : 0.137838, loss_ce: 0.199471
[17:36:47.577] iteration 286 : loss : 0.152724, loss_ce: 0.237163
[17:36:48.635] iteration 287 : loss : 0.129026, loss_ce: 0.198611
[17:36:49.631] iteration 288 : loss : 0.121018, loss_ce: 0.193219
[17:36:50.609] iteration 289 : loss : 0.104496, loss_ce: 0.159216
[17:36:51.579] iteration 290 : loss : 0.134056, loss_ce: 0.194731
[17:36:52.593] iteration 291 : loss : 0.120748, loss_ce: 0.187077
[17:36:53.565] iteration 292 : loss : 0.137101, loss_ce: 0.205358
[17:36:54.483] iteration 293 : loss : 0.113736, loss_ce: 0.174487
[17:36:55.405] iteration 294 : loss : 0.138630, loss_ce: 0.204928
[17:36:56.383] iteration 295 : loss : 0.108090, loss_ce: 0.152252
[17:36:57.380] iteration 296 : loss : 0.112898, loss_ce: 0.177310
[17:36:58.406] iteration 297 : loss : 0.120885, loss_ce: 0.187009
[17:36:59.548] iteration 298 : loss : 0.096665, loss_ce: 0.147988
[17:37:00.573] iteration 299 : loss : 0.119497, loss_ce: 0.188225
[17:37:01.509] iteration 300 : loss : 0.111882, loss_ce: 0.170807
[17:37:02.682] iteration 301 : loss : 0.113576, loss_ce: 0.175995
[17:37:03.685] iteration 302 : loss : 0.125955, loss_ce: 0.196941
[17:37:04.689] iteration 303 : loss : 0.095901, loss_ce: 0.147940
[17:37:05.662] iteration 304 : loss : 0.108655, loss_ce: 0.169969
[17:37:06.681] iteration 305 : loss : 0.098706, loss_ce: 0.148128
[17:37:07.659] iteration 306 : loss : 0.101648, loss_ce: 0.156087
[17:37:08.690] iteration 307 : loss : 0.097854, loss_ce: 0.153285
[17:37:09.641] iteration 308 : loss : 0.112430, loss_ce: 0.172456
[17:37:10.580] iteration 309 : loss : 0.140693, loss_ce: 0.205366
[17:37:11.564] iteration 310 : loss : 0.108566, loss_ce: 0.166829
[17:37:12.623] iteration 311 : loss : 0.101836, loss_ce: 0.158725
[17:37:13.585] iteration 312 : loss : 0.093960, loss_ce: 0.145631
[17:37:14.739] iteration 313 : loss : 0.101740, loss_ce: 0.153134
[17:37:15.734] iteration 314 : loss : 0.101584, loss_ce: 0.161415
[17:37:16.699] iteration 315 : loss : 0.084564, loss_ce: 0.133050
[17:37:17.680] iteration 316 : loss : 0.097302, loss_ce: 0.152037
[17:37:18.676] iteration 317 : loss : 0.080733, loss_ce: 0.123408
[17:37:19.781] iteration 318 : loss : 0.083858, loss_ce: 0.124588
[17:37:20.751] iteration 319 : loss : 0.102562, loss_ce: 0.159422
[17:37:21.765] iteration 320 : loss : 0.091346, loss_ce: 0.138033
[17:37:22.840] iteration 321 : loss : 0.086393, loss_ce: 0.131075
[17:37:23.814] iteration 322 : loss : 0.099305, loss_ce: 0.153046
[17:37:24.771] iteration 323 : loss : 0.098759, loss_ce: 0.153328
[17:37:25.715] iteration 324 : loss : 0.092004, loss_ce: 0.142264
[17:37:26.686] iteration 325 : loss : 0.087783, loss_ce: 0.133753
[17:37:27.757] iteration 326 : loss : 0.104718, loss_ce: 0.165756
[17:37:28.747] iteration 327 : loss : 0.091592, loss_ce: 0.139097
[17:37:29.858] iteration 328 : loss : 0.104538, loss_ce: 0.161489
[17:37:30.872] iteration 329 : loss : 0.101920, loss_ce: 0.155993
[17:37:31.879] iteration 330 : loss : 0.098069, loss_ce: 0.155348
[17:37:32.862] iteration 331 : loss : 0.102841, loss_ce: 0.155992
[17:37:33.870] iteration 332 : loss : 0.108939, loss_ce: 0.175738
[17:37:34.797] iteration 333 : loss : 0.105630, loss_ce: 0.171606
[17:37:35.766] iteration 334 : loss : 0.086168, loss_ce: 0.135296
[17:37:36.720] iteration 335 : loss : 0.107926, loss_ce: 0.163669
[17:37:37.731] iteration 336 : loss : 0.086488, loss_ce: 0.136527
[17:37:38.656] iteration 337 : loss : 0.083924, loss_ce: 0.130020
[17:37:39.602] iteration 338 : loss : 0.115885, loss_ce: 0.172651
[17:37:40.753] iteration 339 : loss : 0.097610, loss_ce: 0.151721
[17:37:41.856] iteration 340 : loss : 0.099413, loss_ce: 0.155930
[17:37:42.902] iteration 341 : loss : 0.100619, loss_ce: 0.157258
[17:37:43.869] iteration 342 : loss : 0.111000, loss_ce: 0.170931
[17:37:44.840] iteration 343 : loss : 0.111377, loss_ce: 0.168331
[17:37:45.751] iteration 344 : loss : 0.099087, loss_ce: 0.148069
[17:37:46.786] iteration 345 : loss : 0.106764, loss_ce: 0.167837
[17:37:47.747] iteration 346 : loss : 0.104809, loss_ce: 0.161744
[17:37:48.781] iteration 347 : loss : 0.098898, loss_ce: 0.157213
[17:37:49.855] iteration 348 : loss : 0.079533, loss_ce: 0.124818
[17:37:50.833] iteration 349 : loss : 0.086798, loss_ce: 0.128327
[17:37:51.773] iteration 350 : loss : 0.101932, loss_ce: 0.154448
[17:37:52.847] iteration 351 : loss : 0.088040, loss_ce: 0.137904
[17:37:53.901] iteration 352 : loss : 0.076380, loss_ce: 0.121074
[17:37:54.955] iteration 353 : loss : 0.091584, loss_ce: 0.139798
[17:37:55.912] iteration 354 : loss : 0.090407, loss_ce: 0.142479
[17:37:56.943] iteration 355 : loss : 0.094264, loss_ce: 0.145260
[17:37:57.929] iteration 356 : loss : 0.074995, loss_ce: 0.118955
[17:37:58.975] iteration 357 : loss : 0.095666, loss_ce: 0.148922
[17:38:00.021] iteration 358 : loss : 0.117654, loss_ce: 0.177992
[17:38:00.947] iteration 359 : loss : 0.099087, loss_ce: 0.151649
[17:38:01.922] iteration 360 : loss : 0.082462, loss_ce: 0.126198
[17:38:02.950] iteration 361 : loss : 0.083334, loss_ce: 0.130420
[17:38:03.929] iteration 362 : loss : 0.086421, loss_ce: 0.136579
[17:38:04.933] iteration 363 : loss : 0.084252, loss_ce: 0.133547
[17:38:05.892] iteration 364 : loss : 0.089546, loss_ce: 0.139109
[17:38:06.865] iteration 365 : loss : 0.084503, loss_ce: 0.134660
[17:38:07.972] iteration 366 : loss : 0.077922, loss_ce: 0.117805
[17:38:08.996] iteration 367 : loss : 0.094016, loss_ce: 0.147694
[17:38:10.059] iteration 368 : loss : 0.089056, loss_ce: 0.142173
[17:38:11.061] iteration 369 : loss : 0.074782, loss_ce: 0.113898
[17:38:12.058] iteration 370 : loss : 0.094664, loss_ce: 0.154749
[17:38:12.989] iteration 371 : loss : 0.079270, loss_ce: 0.122939
[17:38:13.987] iteration 372 : loss : 0.080961, loss_ce: 0.122187
[17:38:15.011] iteration 373 : loss : 0.064715, loss_ce: 0.099804
[17:38:15.987] iteration 374 : loss : 0.087823, loss_ce: 0.136372
[17:38:16.978] iteration 375 : loss : 0.074562, loss_ce: 0.113171
[17:38:17.969] iteration 376 : loss : 0.106889, loss_ce: 0.171367
[17:38:19.013] iteration 377 : loss : 0.095549, loss_ce: 0.152741
[17:38:20.043] iteration 378 : loss : 0.101974, loss_ce: 0.158237
[17:38:21.051] iteration 379 : loss : 0.088228, loss_ce: 0.136427
[17:38:21.990] iteration 380 : loss : 0.083240, loss_ce: 0.126896
[17:38:23.034] iteration 381 : loss : 0.091514, loss_ce: 0.136837
[17:38:24.109] iteration 382 : loss : 0.075270, loss_ce: 0.118109
[17:38:25.027] iteration 383 : loss : 0.080986, loss_ce: 0.123393
[17:38:26.091] iteration 384 : loss : 0.083317, loss_ce: 0.128806
[17:38:27.051] iteration 385 : loss : 0.086593, loss_ce: 0.134559
[17:38:28.146] iteration 386 : loss : 0.099976, loss_ce: 0.150998
[17:38:29.096] iteration 387 : loss : 0.071291, loss_ce: 0.106646
[17:38:30.084] iteration 388 : loss : 0.068479, loss_ce: 0.106143
[17:38:31.082] iteration 389 : loss : 0.074931, loss_ce: 0.116391
[17:38:32.141] iteration 390 : loss : 0.086044, loss_ce: 0.130264
[17:38:33.107] iteration 391 : loss : 0.067247, loss_ce: 0.102240
[17:38:34.165] iteration 392 : loss : 0.067426, loss_ce: 0.104358
[17:38:35.348] iteration 393 : loss : 0.071339, loss_ce: 0.106934
[17:38:36.424] iteration 394 : loss : 0.087031, loss_ce: 0.139707
[17:38:37.381] iteration 395 : loss : 0.092505, loss_ce: 0.142288
[17:38:38.352] iteration 396 : loss : 0.082789, loss_ce: 0.122074
[17:38:39.417] iteration 397 : loss : 0.071758, loss_ce: 0.107774
[17:38:40.375] iteration 398 : loss : 0.071875, loss_ce: 0.113557
[17:38:41.454] iteration 399 : loss : 0.090765, loss_ce: 0.142336
[17:38:42.401] iteration 400 : loss : 0.089195, loss_ce: 0.140721
[17:38:43.457] iteration 401 : loss : 0.072866, loss_ce: 0.112644
[17:38:44.569] iteration 402 : loss : 0.081949, loss_ce: 0.129838
[17:38:45.512] iteration 403 : loss : 0.090842, loss_ce: 0.144586
[17:38:46.546] iteration 404 : loss : 0.083896, loss_ce: 0.131715
[17:38:47.512] iteration 405 : loss : 0.079557, loss_ce: 0.124948
[17:38:48.567] iteration 406 : loss : 0.077143, loss_ce: 0.122524
[17:38:49.592] iteration 407 : loss : 0.110775, loss_ce: 0.176933
[17:38:50.515] iteration 408 : loss : 0.065109, loss_ce: 0.104570
[17:38:51.394] iteration 409 : loss : 0.092414, loss_ce: 0.147806
[17:38:52.423] iteration 410 : loss : 0.082977, loss_ce: 0.130220
[17:38:53.468] iteration 411 : loss : 0.084531, loss_ce: 0.124766
[17:38:54.420] iteration 412 : loss : 0.079896, loss_ce: 0.124599
[17:38:55.398] iteration 413 : loss : 0.077667, loss_ce: 0.121939
[17:38:56.411] iteration 414 : loss : 0.080214, loss_ce: 0.122490
[17:38:57.527] iteration 415 : loss : 0.078451, loss_ce: 0.122748
[17:38:58.627] iteration 416 : loss : 0.072114, loss_ce: 0.114808
[17:38:59.742] iteration 417 : loss : 0.067980, loss_ce: 0.105940
[17:39:00.862] iteration 418 : loss : 0.102786, loss_ce: 0.166850
[17:39:01.867] iteration 419 : loss : 0.087182, loss_ce: 0.139161
[17:39:02.875] iteration 420 : loss : 0.069570, loss_ce: 0.107156
[17:39:03.886] iteration 421 : loss : 0.076233, loss_ce: 0.120218
[17:39:04.863] iteration 422 : loss : 0.083349, loss_ce: 0.131399
[17:39:05.884] iteration 423 : loss : 0.078632, loss_ce: 0.119698
[17:39:06.916] iteration 424 : loss : 0.081330, loss_ce: 0.121977
[17:39:07.877] iteration 425 : loss : 0.072550, loss_ce: 0.115448
[17:39:08.863] iteration 426 : loss : 0.080922, loss_ce: 0.128611
[17:39:09.885] iteration 427 : loss : 0.071434, loss_ce: 0.112633
[17:39:10.960] iteration 428 : loss : 0.069360, loss_ce: 0.108132
[17:39:11.977] iteration 429 : loss : 0.070706, loss_ce: 0.108126
[17:39:13.030] iteration 430 : loss : 0.062382, loss_ce: 0.092194
[17:39:14.010] iteration 431 : loss : 0.064544, loss_ce: 0.098066
[17:39:15.070] iteration 432 : loss : 0.083981, loss_ce: 0.131656
[17:39:15.981] iteration 433 : loss : 0.066200, loss_ce: 0.099632
[17:39:16.948] iteration 434 : loss : 0.065478, loss_ce: 0.102367
[17:39:17.993] iteration 435 : loss : 0.068857, loss_ce: 0.111141
[17:39:19.131] iteration 436 : loss : 0.071612, loss_ce: 0.109211
[17:39:20.132] iteration 437 : loss : 0.058041, loss_ce: 0.090416
[17:39:21.119] iteration 438 : loss : 0.074398, loss_ce: 0.115517
[17:39:22.172] iteration 439 : loss : 0.082496, loss_ce: 0.120465
[17:39:23.163] iteration 440 : loss : 0.064215, loss_ce: 0.099892
[17:39:24.328] iteration 441 : loss : 0.067463, loss_ce: 0.105792
[17:39:25.293] iteration 442 : loss : 0.069688, loss_ce: 0.105357
[17:39:26.273] iteration 443 : loss : 0.077097, loss_ce: 0.125027
[17:39:27.325] iteration 444 : loss : 0.064117, loss_ce: 0.098958
[17:39:28.319] iteration 445 : loss : 0.062233, loss_ce: 0.098591
[17:39:29.305] iteration 446 : loss : 0.074637, loss_ce: 0.116228
[17:39:30.332] iteration 447 : loss : 0.084809, loss_ce: 0.133533
[17:39:31.389] iteration 448 : loss : 0.066135, loss_ce: 0.100973
[17:39:32.447] iteration 449 : loss : 0.095051, loss_ce: 0.150880
[17:39:33.356] iteration 450 : loss : 0.067960, loss_ce: 0.100940
[17:39:34.378] iteration 451 : loss : 0.074573, loss_ce: 0.116733
[17:39:35.430] iteration 452 : loss : 0.065046, loss_ce: 0.102443
[17:39:36.548] iteration 453 : loss : 0.083012, loss_ce: 0.132224
[17:39:37.603] iteration 454 : loss : 0.061758, loss_ce: 0.093868
[17:39:38.651] iteration 455 : loss : 0.067330, loss_ce: 0.102548
[17:39:39.607] iteration 456 : loss : 0.074315, loss_ce: 0.116526
[17:39:40.618] iteration 457 : loss : 0.088554, loss_ce: 0.144163
[17:39:41.672] iteration 458 : loss : 0.071885, loss_ce: 0.107718
[17:39:42.806] iteration 459 : loss : 0.059972, loss_ce: 0.092076
[17:39:43.843] iteration 460 : loss : 0.075010, loss_ce: 0.117558
[17:39:44.885] iteration 461 : loss : 0.060163, loss_ce: 0.090270
[17:39:45.861] iteration 462 : loss : 0.079807, loss_ce: 0.124030
[17:39:46.889] iteration 463 : loss : 0.060074, loss_ce: 0.090027
[17:39:47.910] iteration 464 : loss : 0.050015, loss_ce: 0.077354
[17:39:48.941] iteration 465 : loss : 0.061638, loss_ce: 0.096085
[17:39:49.879] iteration 466 : loss : 0.087661, loss_ce: 0.138101
[17:39:50.976] iteration 467 : loss : 0.071968, loss_ce: 0.108447
[17:39:51.947] iteration 468 : loss : 0.102259, loss_ce: 0.166932
[17:39:53.090] iteration 469 : loss : 0.060935, loss_ce: 0.092708
[17:39:54.219] iteration 470 : loss : 0.060627, loss_ce: 0.094805
[17:39:55.183] iteration 471 : loss : 0.071570, loss_ce: 0.110485
[17:39:56.269] iteration 472 : loss : 0.069481, loss_ce: 0.106732
[17:39:57.302] iteration 473 : loss : 0.102505, loss_ce: 0.171747
[17:39:58.388] iteration 474 : loss : 0.102170, loss_ce: 0.164951
[17:39:59.581] iteration 475 : loss : 0.076581, loss_ce: 0.122844
[17:40:00.587] iteration 476 : loss : 0.082390, loss_ce: 0.131684
[17:40:01.673] iteration 477 : loss : 0.080887, loss_ce: 0.128036
[17:40:02.713] iteration 478 : loss : 0.057703, loss_ce: 0.089051
[17:40:03.664] iteration 479 : loss : 0.061930, loss_ce: 0.093421
[17:40:04.719] iteration 480 : loss : 0.053611, loss_ce: 0.083358
[17:40:05.792] iteration 481 : loss : 0.073770, loss_ce: 0.113333
[17:40:06.884] iteration 482 : loss : 0.064128, loss_ce: 0.098609
[17:40:07.892] iteration 483 : loss : 0.069699, loss_ce: 0.112066
[17:40:08.861] iteration 484 : loss : 0.088972, loss_ce: 0.135631
[17:40:09.925] iteration 485 : loss : 0.059435, loss_ce: 0.093411
[17:40:10.929] iteration 486 : loss : 0.081654, loss_ce: 0.121042
[17:40:11.907] iteration 487 : loss : 0.069581, loss_ce: 0.107575
[17:40:12.842] iteration 488 : loss : 0.057594, loss_ce: 0.087850
[17:40:13.793] iteration 489 : loss : 0.063011, loss_ce: 0.096624
[17:40:14.727] iteration 490 : loss : 0.076835, loss_ce: 0.119733
[17:40:15.787] iteration 491 : loss : 0.068460, loss_ce: 0.103189
[17:40:16.759] iteration 492 : loss : 0.081561, loss_ce: 0.128477
[17:40:17.726] iteration 493 : loss : 0.065659, loss_ce: 0.098446
[17:40:18.795] iteration 494 : loss : 0.069210, loss_ce: 0.110567
[17:40:19.789] iteration 495 : loss : 0.069425, loss_ce: 0.107780
[17:40:20.812] iteration 496 : loss : 0.066660, loss_ce: 0.104625
[17:40:21.736] iteration 497 : loss : 0.059038, loss_ce: 0.090905
[17:40:22.774] iteration 498 : loss : 0.069165, loss_ce: 0.106370
[17:40:23.865] iteration 499 : loss : 0.057977, loss_ce: 0.089952
[17:40:24.778] iteration 500 : loss : 0.063205, loss_ce: 0.097858
[17:40:25.822] iteration 501 : loss : 0.077737, loss_ce: 0.124932
[17:40:26.834] iteration 502 : loss : 0.075462, loss_ce: 0.120528
[17:40:27.887] iteration 503 : loss : 0.057995, loss_ce: 0.086669
[17:40:28.910] iteration 504 : loss : 0.066757, loss_ce: 0.105058
[17:40:29.998] iteration 505 : loss : 0.068816, loss_ce: 0.108656
[17:40:30.983] iteration 506 : loss : 0.050428, loss_ce: 0.080300
[17:40:32.027] iteration 507 : loss : 0.060254, loss_ce: 0.086621
[17:40:33.093] iteration 508 : loss : 0.058174, loss_ce: 0.092890
[17:40:34.091] iteration 509 : loss : 0.064426, loss_ce: 0.099832
[17:40:35.006] iteration 510 : loss : 0.093567, loss_ce: 0.151317
[17:40:36.057] iteration 511 : loss : 0.071344, loss_ce: 0.112480
[17:40:37.104] iteration 512 : loss : 0.060640, loss_ce: 0.095454
[17:40:38.165] iteration 513 : loss : 0.070669, loss_ce: 0.111792
[17:40:39.159] iteration 514 : loss : 0.074574, loss_ce: 0.120617
[17:40:40.184] iteration 515 : loss : 0.068836, loss_ce: 0.107230
[17:40:41.243] iteration 516 : loss : 0.073637, loss_ce: 0.113699
[17:40:42.214] iteration 517 : loss : 0.065018, loss_ce: 0.101708
[17:40:43.328] iteration 518 : loss : 0.057411, loss_ce: 0.092864
[17:40:44.372] iteration 519 : loss : 0.069812, loss_ce: 0.112673
[17:40:45.310] iteration 520 : loss : 0.056076, loss_ce: 0.087458
[17:40:46.336] iteration 521 : loss : 0.081939, loss_ce: 0.125208
[17:40:47.286] iteration 522 : loss : 0.067127, loss_ce: 0.106001
[17:40:48.171] iteration 523 : loss : 0.074370, loss_ce: 0.117848
[17:40:49.166] iteration 524 : loss : 0.067363, loss_ce: 0.107631
[17:40:50.262] iteration 525 : loss : 0.064225, loss_ce: 0.101305
[17:40:51.315] iteration 526 : loss : 0.066479, loss_ce: 0.105194
[17:40:52.444] iteration 527 : loss : 0.074153, loss_ce: 0.117678
[17:40:53.455] iteration 528 : loss : 0.064125, loss_ce: 0.097843
[17:40:54.425] iteration 529 : loss : 0.062846, loss_ce: 0.097187
[17:40:55.431] iteration 530 : loss : 0.060950, loss_ce: 0.096668
[17:40:56.442] iteration 531 : loss : 0.058582, loss_ce: 0.091751
[17:40:57.533] iteration 532 : loss : 0.051852, loss_ce: 0.083863
[17:40:58.582] iteration 533 : loss : 0.053462, loss_ce: 0.085148
[17:40:59.594] iteration 534 : loss : 0.065112, loss_ce: 0.103187
[17:41:00.617] iteration 535 : loss : 0.068382, loss_ce: 0.108330
[17:41:01.601] iteration 536 : loss : 0.060117, loss_ce: 0.096136
[17:41:02.695] iteration 537 : loss : 0.061189, loss_ce: 0.096597
[17:41:03.715] iteration 538 : loss : 0.065587, loss_ce: 0.104024
[17:41:04.744] iteration 539 : loss : 0.075006, loss_ce: 0.116432
[17:41:05.797] iteration 540 : loss : 0.066711, loss_ce: 0.103662
[17:41:06.945] iteration 541 : loss : 0.053398, loss_ce: 0.082299
[17:41:07.978] iteration 542 : loss : 0.065027, loss_ce: 0.102646
[17:41:08.915] iteration 543 : loss : 0.072701, loss_ce: 0.110875
[17:41:09.877] iteration 544 : loss : 0.056581, loss_ce: 0.085404
[17:41:10.873] iteration 545 : loss : 0.062183, loss_ce: 0.095882
[17:41:11.893] iteration 546 : loss : 0.057285, loss_ce: 0.086973
[17:41:12.959] iteration 547 : loss : 0.063967, loss_ce: 0.103566
[17:41:13.943] iteration 548 : loss : 0.053584, loss_ce: 0.083786
[17:41:14.996] iteration 549 : loss : 0.068372, loss_ce: 0.105077
[17:41:15.968] iteration 550 : loss : 0.063242, loss_ce: 0.095906
[17:41:17.067] iteration 551 : loss : 0.068385, loss_ce: 0.104108
[17:41:17.970] iteration 552 : loss : 0.053531, loss_ce: 0.082316
[17:41:18.955] iteration 553 : loss : 0.080352, loss_ce: 0.127000
[17:41:20.024] iteration 554 : loss : 0.062844, loss_ce: 0.100838
[17:41:21.101] iteration 555 : loss : 0.064083, loss_ce: 0.102155
[17:41:22.122] iteration 556 : loss : 0.060652, loss_ce: 0.095481
[17:41:23.093] iteration 557 : loss : 0.071777, loss_ce: 0.111907
[17:41:24.156] iteration 558 : loss : 0.059925, loss_ce: 0.091867
[17:41:25.233] iteration 559 : loss : 0.074176, loss_ce: 0.115374
[17:41:26.231] iteration 560 : loss : 0.081276, loss_ce: 0.136403
[17:41:27.277] iteration 561 : loss : 0.059210, loss_ce: 0.091099
[17:41:28.219] iteration 562 : loss : 0.073718, loss_ce: 0.114812
[17:41:29.230] iteration 563 : loss : 0.053710, loss_ce: 0.085516
[17:41:30.218] iteration 564 : loss : 0.089089, loss_ce: 0.147074
[17:41:31.166] iteration 565 : loss : 0.075442, loss_ce: 0.120223
[17:41:32.208] iteration 566 : loss : 0.059282, loss_ce: 0.094112
[17:41:33.352] iteration 567 : loss : 0.062608, loss_ce: 0.098985
[17:41:34.370] iteration 568 : loss : 0.053668, loss_ce: 0.082485
[17:41:35.510] iteration 569 : loss : 0.111190, loss_ce: 0.172000
[17:41:36.487] iteration 570 : loss : 0.051754, loss_ce: 0.082027
[17:41:37.455] iteration 571 : loss : 0.060207, loss_ce: 0.093896
[17:41:38.449] iteration 572 : loss : 0.064379, loss_ce: 0.101972
[17:41:39.400] iteration 573 : loss : 0.059664, loss_ce: 0.092587
[17:41:40.459] iteration 574 : loss : 0.074429, loss_ce: 0.120632
[17:41:41.469] iteration 575 : loss : 0.058039, loss_ce: 0.090711
[17:41:42.503] iteration 576 : loss : 0.061725, loss_ce: 0.096862
[17:41:43.489] iteration 577 : loss : 0.066631, loss_ce: 0.100986
[17:41:44.569] iteration 578 : loss : 0.066243, loss_ce: 0.106863
[17:41:45.613] iteration 579 : loss : 0.052950, loss_ce: 0.084409
[17:41:46.637] iteration 580 : loss : 0.063786, loss_ce: 0.101365
[17:41:47.697] iteration 581 : loss : 0.050331, loss_ce: 0.076062
[17:41:48.654] iteration 582 : loss : 0.052549, loss_ce: 0.081863
[17:41:49.658] iteration 583 : loss : 0.049346, loss_ce: 0.076256
[17:41:50.668] iteration 584 : loss : 0.047637, loss_ce: 0.072268
[17:41:51.642] iteration 585 : loss : 0.060690, loss_ce: 0.095787
[17:41:52.679] iteration 586 : loss : 0.070458, loss_ce: 0.107101
[17:41:53.595] iteration 587 : loss : 0.071132, loss_ce: 0.115195
[17:41:54.670] iteration 588 : loss : 0.088934, loss_ce: 0.145076
[17:41:55.671] iteration 589 : loss : 0.075611, loss_ce: 0.120036
[17:41:56.751] iteration 590 : loss : 0.075583, loss_ce: 0.115295
[17:41:57.795] iteration 591 : loss : 0.074966, loss_ce: 0.118763
[17:41:58.829] iteration 592 : loss : 0.050062, loss_ce: 0.077908
[17:41:59.833] iteration 593 : loss : 0.076209, loss_ce: 0.117428
[17:42:00.759] iteration 594 : loss : 0.087643, loss_ce: 0.142715
[17:42:01.759] iteration 595 : loss : 0.063728, loss_ce: 0.094114
[17:42:02.753] iteration 596 : loss : 0.073902, loss_ce: 0.117030
[17:42:03.843] iteration 597 : loss : 0.057126, loss_ce: 0.087900
[17:42:04.869] iteration 598 : loss : 0.069811, loss_ce: 0.108927
[17:42:05.937] iteration 599 : loss : 0.064226, loss_ce: 0.099537
[17:42:06.992] iteration 600 : loss : 0.054869, loss_ce: 0.083622
[17:42:08.063] iteration 601 : loss : 0.053666, loss_ce: 0.085860
[17:42:09.050] iteration 602 : loss : 0.082190, loss_ce: 0.128063
[17:42:10.173] iteration 603 : loss : 0.055999, loss_ce: 0.084072
[17:42:11.222] iteration 604 : loss : 0.066967, loss_ce: 0.106577
[17:42:12.381] iteration 605 : loss : 0.062439, loss_ce: 0.092843
[17:42:13.423] iteration 606 : loss : 0.061671, loss_ce: 0.097150
[17:42:14.519] iteration 607 : loss : 0.051133, loss_ce: 0.079991
[17:42:15.518] iteration 608 : loss : 0.062899, loss_ce: 0.097351
[17:42:16.551] iteration 609 : loss : 0.047017, loss_ce: 0.070436
[17:42:17.524] iteration 610 : loss : 0.103096, loss_ce: 0.167931
[17:42:18.572] iteration 611 : loss : 0.061187, loss_ce: 0.097036
[17:42:19.541] iteration 612 : loss : 0.072471, loss_ce: 0.113094
[17:42:20.556] iteration 613 : loss : 0.087836, loss_ce: 0.133884
[17:42:21.715] iteration 614 : loss : 0.046001, loss_ce: 0.074947
[17:42:22.707] iteration 615 : loss : 0.060917, loss_ce: 0.095207
[17:42:23.874] iteration 616 : loss : 0.047655, loss_ce: 0.074556
[17:42:24.897] iteration 617 : loss : 0.071757, loss_ce: 0.113613
[17:42:25.944] iteration 618 : loss : 0.050511, loss_ce: 0.079159
[17:42:27.013] iteration 619 : loss : 0.056909, loss_ce: 0.090611
[17:42:28.164] iteration 620 : loss : 0.065255, loss_ce: 0.102857
[17:42:29.295] iteration 621 : loss : 0.049002, loss_ce: 0.079565
[17:42:30.351] iteration 622 : loss : 0.063380, loss_ce: 0.098358
[17:42:31.280] iteration 623 : loss : 0.062933, loss_ce: 0.098398
[17:42:32.290] iteration 624 : loss : 0.044113, loss_ce: 0.070663
[17:42:33.384] iteration 625 : loss : 0.089796, loss_ce: 0.148380
[17:42:34.358] iteration 626 : loss : 0.062039, loss_ce: 0.093216
[17:42:35.384] iteration 627 : loss : 0.052583, loss_ce: 0.083462
[17:42:36.411] iteration 628 : loss : 0.062734, loss_ce: 0.095196
[17:42:37.464] iteration 629 : loss : 0.076369, loss_ce: 0.123210
[17:42:38.517] iteration 630 : loss : 0.069605, loss_ce: 0.107431
[17:42:39.516] iteration 631 : loss : 0.050945, loss_ce: 0.080250
[17:42:40.524] iteration 632 : loss : 0.055466, loss_ce: 0.087530
[17:42:41.585] iteration 633 : loss : 0.057267, loss_ce: 0.087586
[17:42:42.550] iteration 634 : loss : 0.078773, loss_ce: 0.126572
[17:42:43.595] iteration 635 : loss : 0.071162, loss_ce: 0.114152
[17:42:44.570] iteration 636 : loss : 0.046402, loss_ce: 0.071941
[17:42:45.527] iteration 637 : loss : 0.058752, loss_ce: 0.090395
[17:42:46.513] iteration 638 : loss : 0.066898, loss_ce: 0.106501
[17:42:47.503] iteration 639 : loss : 0.058129, loss_ce: 0.090482
[17:42:48.603] iteration 640 : loss : 0.058480, loss_ce: 0.090934
[17:42:49.753] iteration 641 : loss : 0.053726, loss_ce: 0.086618
[17:42:50.725] iteration 642 : loss : 0.053564, loss_ce: 0.081721
[17:42:51.673] iteration 643 : loss : 0.050945, loss_ce: 0.078993
[17:42:52.655] iteration 644 : loss : 0.050008, loss_ce: 0.078425
[17:42:53.584] iteration 645 : loss : 0.052466, loss_ce: 0.080610
[17:42:54.506] iteration 646 : loss : 0.054145, loss_ce: 0.083065
[17:42:55.490] iteration 647 : loss : 0.050420, loss_ce: 0.078089
[17:42:56.515] iteration 648 : loss : 0.062025, loss_ce: 0.094385
[17:42:57.553] iteration 649 : loss : 0.050470, loss_ce: 0.079852
[17:42:58.607] iteration 650 : loss : 0.060188, loss_ce: 0.097052
[17:42:59.629] iteration 651 : loss : 0.054847, loss_ce: 0.086158
[17:43:00.760] iteration 652 : loss : 0.060685, loss_ce: 0.090967
[17:43:01.844] iteration 653 : loss : 0.056350, loss_ce: 0.087588
[17:43:02.816] iteration 654 : loss : 0.071335, loss_ce: 0.113682
[17:43:03.784] iteration 655 : loss : 0.067843, loss_ce: 0.108501
[17:43:04.871] iteration 656 : loss : 0.075794, loss_ce: 0.121122
[17:43:05.931] iteration 657 : loss : 0.077986, loss_ce: 0.126285
[17:43:07.072] iteration 658 : loss : 0.067087, loss_ce: 0.102197
[17:43:08.059] iteration 659 : loss : 0.057637, loss_ce: 0.091379
[17:43:09.089] iteration 660 : loss : 0.062948, loss_ce: 0.098314
[17:43:10.189] iteration 661 : loss : 0.082037, loss_ce: 0.129756
[17:43:11.251] iteration 662 : loss : 0.070222, loss_ce: 0.108842
[17:43:12.217] iteration 663 : loss : 0.065483, loss_ce: 0.102337
[17:43:13.137] iteration 664 : loss : 0.059359, loss_ce: 0.092330
[17:43:14.170] iteration 665 : loss : 0.073596, loss_ce: 0.110559
[17:43:15.174] iteration 666 : loss : 0.063542, loss_ce: 0.100607
[17:43:16.163] iteration 667 : loss : 0.047915, loss_ce: 0.077448
[17:43:17.172] iteration 668 : loss : 0.089635, loss_ce: 0.140003
[17:43:18.082] iteration 669 : loss : 0.058135, loss_ce: 0.086677
[17:43:19.216] iteration 670 : loss : 0.055891, loss_ce: 0.086566
[17:43:20.155] iteration 671 : loss : 0.075881, loss_ce: 0.117895
[17:43:21.183] iteration 672 : loss : 0.047771, loss_ce: 0.073115
[17:43:22.228] iteration 673 : loss : 0.076091, loss_ce: 0.123377
[17:43:23.264] iteration 674 : loss : 0.068617, loss_ce: 0.106100
[17:43:24.281] iteration 675 : loss : 0.052887, loss_ce: 0.081483
[17:43:25.222] iteration 676 : loss : 0.068090, loss_ce: 0.107401
[17:43:26.377] iteration 677 : loss : 0.080426, loss_ce: 0.126639
[17:43:27.315] iteration 678 : loss : 0.052756, loss_ce: 0.082992
[17:43:28.288] iteration 679 : loss : 0.061932, loss_ce: 0.098684
[17:43:29.386] iteration 680 : loss : 0.049077, loss_ce: 0.076754
[17:43:30.361] iteration 681 : loss : 0.060542, loss_ce: 0.093778
[17:43:31.420] iteration 682 : loss : 0.059367, loss_ce: 0.090903
[17:43:32.579] iteration 683 : loss : 0.061084, loss_ce: 0.097510
[17:43:33.591] iteration 684 : loss : 0.051482, loss_ce: 0.081067
[17:43:34.587] iteration 685 : loss : 0.049213, loss_ce: 0.078381
[17:43:35.540] iteration 686 : loss : 0.059082, loss_ce: 0.094365
[17:43:36.569] iteration 687 : loss : 0.073185, loss_ce: 0.119512
[17:43:37.648] iteration 688 : loss : 0.047917, loss_ce: 0.075151
[17:43:38.608] iteration 689 : loss : 0.055052, loss_ce: 0.085920
[17:43:39.535] iteration 690 : loss : 0.054048, loss_ce: 0.080571
[17:43:40.608] iteration 691 : loss : 0.053905, loss_ce: 0.087188
[17:43:41.750] iteration 692 : loss : 0.068488, loss_ce: 0.107112
[17:43:42.747] iteration 693 : loss : 0.057313, loss_ce: 0.088741
[17:43:43.804] iteration 694 : loss : 0.046469, loss_ce: 0.073778
[17:43:44.849] iteration 695 : loss : 0.053665, loss_ce: 0.084680
[17:43:45.901] iteration 696 : loss : 0.059064, loss_ce: 0.095191
[17:43:47.016] iteration 697 : loss : 0.048745, loss_ce: 0.077194
[17:43:48.015] iteration 698 : loss : 0.062872, loss_ce: 0.096099
[17:43:48.971] iteration 699 : loss : 0.043063, loss_ce: 0.067288
[17:43:49.994] iteration 700 : loss : 0.080958, loss_ce: 0.130457
[17:43:50.992] iteration 701 : loss : 0.067825, loss_ce: 0.104109
[17:43:51.998] iteration 702 : loss : 0.053495, loss_ce: 0.084522
[17:43:53.064] iteration 703 : loss : 0.055829, loss_ce: 0.087602
[17:43:54.140] iteration 704 : loss : 0.052087, loss_ce: 0.082629
[17:43:55.120] iteration 705 : loss : 0.079677, loss_ce: 0.129983
[17:43:56.079] iteration 706 : loss : 0.055672, loss_ce: 0.086563
[17:43:57.089] iteration 707 : loss : 0.066197, loss_ce: 0.106620
[17:43:58.106] iteration 708 : loss : 0.053400, loss_ce: 0.083032
[17:43:59.109] iteration 709 : loss : 0.049390, loss_ce: 0.078539
[17:44:00.166] iteration 710 : loss : 0.098796, loss_ce: 0.159005
[17:44:01.104] iteration 711 : loss : 0.057155, loss_ce: 0.086679
[17:44:02.050] iteration 712 : loss : 0.069170, loss_ce: 0.114255
[17:44:03.163] iteration 713 : loss : 0.061359, loss_ce: 0.095903
[17:44:04.208] iteration 714 : loss : 0.052131, loss_ce: 0.081076
[17:44:05.182] iteration 715 : loss : 0.061788, loss_ce: 0.093443
[17:44:06.170] iteration 716 : loss : 0.066006, loss_ce: 0.109399
[17:44:07.124] iteration 717 : loss : 0.053723, loss_ce: 0.081772
[17:44:08.114] iteration 718 : loss : 0.064974, loss_ce: 0.097471
[17:44:09.182] iteration 719 : loss : 0.052015, loss_ce: 0.083012
[17:44:10.209] iteration 720 : loss : 0.048774, loss_ce: 0.076292
[17:44:11.295] iteration 721 : loss : 0.071327, loss_ce: 0.115781
[17:44:12.273] iteration 722 : loss : 0.058918, loss_ce: 0.093280
[17:44:13.251] iteration 723 : loss : 0.073278, loss_ce: 0.115904
[17:44:14.398] iteration 724 : loss : 0.055775, loss_ce: 0.086401
[17:44:15.366] iteration 725 : loss : 0.054337, loss_ce: 0.086878
[17:44:16.340] iteration 726 : loss : 0.063379, loss_ce: 0.097833
[17:44:17.261] iteration 727 : loss : 0.067967, loss_ce: 0.105851
[17:44:18.316] iteration 728 : loss : 0.104240, loss_ce: 0.165991
[17:44:19.421] iteration 729 : loss : 0.052172, loss_ce: 0.079235
[17:44:20.455] iteration 730 : loss : 0.064249, loss_ce: 0.102260
[17:44:21.468] iteration 731 : loss : 0.052576, loss_ce: 0.081578
[17:44:22.537] iteration 732 : loss : 0.056107, loss_ce: 0.087721
[17:44:23.544] iteration 733 : loss : 0.064578, loss_ce: 0.100835
[17:44:24.561] iteration 734 : loss : 0.048527, loss_ce: 0.076397
[17:44:25.684] iteration 735 : loss : 0.045136, loss_ce: 0.069359
[17:44:26.654] iteration 736 : loss : 0.058736, loss_ce: 0.091760
[17:44:27.625] iteration 737 : loss : 0.047802, loss_ce: 0.074565
[17:44:28.640] iteration 738 : loss : 0.047641, loss_ce: 0.075701
[17:44:29.582] iteration 739 : loss : 0.057347, loss_ce: 0.090918
[17:44:30.697] iteration 740 : loss : 0.051605, loss_ce: 0.081751
[17:44:31.817] iteration 741 : loss : 0.041901, loss_ce: 0.067361
[17:44:32.844] iteration 742 : loss : 0.070926, loss_ce: 0.110954
[17:44:33.884] iteration 743 : loss : 0.047455, loss_ce: 0.075533
[17:44:34.986] iteration 744 : loss : 0.053924, loss_ce: 0.085204
[17:44:36.021] iteration 745 : loss : 0.055927, loss_ce: 0.089892
[17:44:37.036] iteration 746 : loss : 0.058003, loss_ce: 0.091684
[17:44:38.040] iteration 747 : loss : 0.066301, loss_ce: 0.103892
[17:44:39.038] iteration 748 : loss : 0.048160, loss_ce: 0.075859
[17:44:40.028] iteration 749 : loss : 0.042549, loss_ce: 0.066897
[17:44:41.016] iteration 750 : loss : 0.065653, loss_ce: 0.103626
[17:44:41.972] iteration 751 : loss : 0.060259, loss_ce: 0.091195
[17:44:42.944] iteration 752 : loss : 0.052075, loss_ce: 0.079969
[17:44:43.849] iteration 753 : loss : 0.063292, loss_ce: 0.096594
[17:44:44.838] iteration 754 : loss : 0.060980, loss_ce: 0.097069
[17:44:45.857] iteration 755 : loss : 0.067681, loss_ce: 0.110088
[17:44:46.938] iteration 756 : loss : 0.045573, loss_ce: 0.069983
[17:44:47.932] iteration 757 : loss : 0.043835, loss_ce: 0.066795
[17:44:48.904] iteration 758 : loss : 0.068923, loss_ce: 0.106126
[17:44:49.805] iteration 759 : loss : 0.060017, loss_ce: 0.091398
[17:44:50.789] iteration 760 : loss : 0.055905, loss_ce: 0.087291
[17:44:51.822] iteration 761 : loss : 0.047613, loss_ce: 0.076427
[17:44:52.849] iteration 762 : loss : 0.056254, loss_ce: 0.089132
[17:44:53.948] iteration 763 : loss : 0.066728, loss_ce: 0.105276
[17:44:54.883] iteration 764 : loss : 0.076791, loss_ce: 0.123668
[17:44:55.934] iteration 765 : loss : 0.058381, loss_ce: 0.092427
[17:44:56.954] iteration 766 : loss : 0.055958, loss_ce: 0.089112
[17:44:57.980] iteration 767 : loss : 0.054762, loss_ce: 0.084828
[17:44:58.985] iteration 768 : loss : 0.052479, loss_ce: 0.080213
[17:45:00.021] iteration 769 : loss : 0.054913, loss_ce: 0.082160
[17:45:00.926] iteration 770 : loss : 0.054443, loss_ce: 0.082966
[17:45:02.003] iteration 771 : loss : 0.044966, loss_ce: 0.069673
[17:45:03.022] iteration 772 : loss : 0.060201, loss_ce: 0.096426
[17:45:03.981] iteration 773 : loss : 0.054077, loss_ce: 0.084373
[17:45:04.926] iteration 774 : loss : 0.048701, loss_ce: 0.075291
[17:45:05.972] iteration 775 : loss : 0.051717, loss_ce: 0.081029
[17:45:06.985] iteration 776 : loss : 0.059065, loss_ce: 0.092297
[17:45:07.915] iteration 777 : loss : 0.049469, loss_ce: 0.077885
[17:45:08.944] iteration 778 : loss : 0.046576, loss_ce: 0.068809
[17:45:09.864] iteration 779 : loss : 0.048430, loss_ce: 0.073250
[17:45:10.772] iteration 780 : loss : 0.070532, loss_ce: 0.116283
[17:45:11.770] iteration 781 : loss : 0.062866, loss_ce: 0.097836
[17:45:12.788] iteration 782 : loss : 0.058880, loss_ce: 0.093709
[17:45:13.788] iteration 783 : loss : 0.062592, loss_ce: 0.098702
[17:45:14.861] iteration 784 : loss : 0.057579, loss_ce: 0.091261
[17:45:15.912] iteration 785 : loss : 0.065878, loss_ce: 0.104645
[17:45:16.948] iteration 786 : loss : 0.066340, loss_ce: 0.105395
[17:45:17.884] iteration 787 : loss : 0.058493, loss_ce: 0.091736
[17:45:18.923] iteration 788 : loss : 0.048229, loss_ce: 0.075563
[17:45:20.049] iteration 789 : loss : 0.052254, loss_ce: 0.080857
[17:45:21.139] iteration 790 : loss : 0.057974, loss_ce: 0.089771
[17:45:22.090] iteration 791 : loss : 0.070415, loss_ce: 0.112215
[17:45:23.155] iteration 792 : loss : 0.077153, loss_ce: 0.118416
[17:45:24.135] iteration 793 : loss : 0.072181, loss_ce: 0.114508
[17:45:25.229] iteration 794 : loss : 0.052246, loss_ce: 0.079675
[17:45:26.300] iteration 795 : loss : 0.059718, loss_ce: 0.095194
[17:45:27.230] iteration 796 : loss : 0.054684, loss_ce: 0.083463
[17:45:28.386] iteration 797 : loss : 0.060187, loss_ce: 0.097182
[17:45:29.359] iteration 798 : loss : 0.067178, loss_ce: 0.103094
[17:45:30.458] iteration 799 : loss : 0.059242, loss_ce: 0.085063
[17:45:31.554] iteration 800 : loss : 0.052569, loss_ce: 0.079842
[17:45:32.586] iteration 801 : loss : 0.050270, loss_ce: 0.080603
[17:45:33.600] iteration 802 : loss : 0.059464, loss_ce: 0.095886
[17:45:34.550] iteration 803 : loss : 0.063863, loss_ce: 0.099990
[17:45:35.523] iteration 804 : loss : 0.061188, loss_ce: 0.096402
[17:45:36.497] iteration 805 : loss : 0.052870, loss_ce: 0.082741
[17:45:37.510] iteration 806 : loss : 0.071736, loss_ce: 0.118718
[17:45:38.469] iteration 807 : loss : 0.074499, loss_ce: 0.123183
[17:45:39.468] iteration 808 : loss : 0.043649, loss_ce: 0.066300
[17:45:40.539] iteration 809 : loss : 0.048346, loss_ce: 0.075866
[17:45:41.494] iteration 810 : loss : 0.052745, loss_ce: 0.079767
[17:45:42.513] iteration 811 : loss : 0.044849, loss_ce: 0.069179
[17:45:43.644] iteration 812 : loss : 0.071428, loss_ce: 0.117869
[17:45:44.707] iteration 813 : loss : 0.055254, loss_ce: 0.084135
[17:45:45.681] iteration 814 : loss : 0.051702, loss_ce: 0.079918
[17:45:46.734] iteration 815 : loss : 0.054727, loss_ce: 0.086889
[17:45:47.750] iteration 816 : loss : 0.069853, loss_ce: 0.106195
[17:45:48.801] iteration 817 : loss : 0.088872, loss_ce: 0.145068
[17:45:49.754] iteration 818 : loss : 0.052872, loss_ce: 0.083374
[17:45:50.754] iteration 819 : loss : 0.054405, loss_ce: 0.087412
[17:45:51.710] iteration 820 : loss : 0.068630, loss_ce: 0.108915
[17:45:52.769] iteration 821 : loss : 0.043779, loss_ce: 0.065158
[17:45:53.706] iteration 822 : loss : 0.043951, loss_ce: 0.068059
[17:45:54.752] iteration 823 : loss : 0.065614, loss_ce: 0.106507
[17:45:55.712] iteration 824 : loss : 0.051620, loss_ce: 0.079315
[17:45:56.778] iteration 825 : loss : 0.067634, loss_ce: 0.109997
[17:45:57.809] iteration 826 : loss : 0.055698, loss_ce: 0.086230
[17:45:58.775] iteration 827 : loss : 0.050724, loss_ce: 0.078987
[17:45:59.878] iteration 828 : loss : 0.047403, loss_ce: 0.074546
[17:46:01.058] iteration 829 : loss : 0.054599, loss_ce: 0.086099
[17:46:02.081] iteration 830 : loss : 0.047405, loss_ce: 0.076713
[17:46:03.092] iteration 831 : loss : 0.048004, loss_ce: 0.075151
[17:46:04.054] iteration 832 : loss : 0.055416, loss_ce: 0.084895
[17:46:05.048] iteration 833 : loss : 0.057997, loss_ce: 0.093762
[17:46:06.022] iteration 834 : loss : 0.053816, loss_ce: 0.084200
[17:46:07.006] iteration 835 : loss : 0.051773, loss_ce: 0.080282
[17:46:07.964] iteration 836 : loss : 0.043305, loss_ce: 0.066862
[17:46:08.922] iteration 837 : loss : 0.042608, loss_ce: 0.066854
[17:46:09.965] iteration 838 : loss : 0.069402, loss_ce: 0.107765
[17:46:11.010] iteration 839 : loss : 0.050571, loss_ce: 0.078346
[17:46:11.947] iteration 840 : loss : 0.055039, loss_ce: 0.082767
[17:46:12.888] iteration 841 : loss : 0.063515, loss_ce: 0.095837
[17:46:13.889] iteration 842 : loss : 0.050699, loss_ce: 0.082287
[17:46:14.930] iteration 843 : loss : 0.035433, loss_ce: 0.053925
[17:46:16.005] iteration 844 : loss : 0.072079, loss_ce: 0.119833
[17:46:16.946] iteration 845 : loss : 0.064059, loss_ce: 0.099535
[17:46:18.030] iteration 846 : loss : 0.049635, loss_ce: 0.077815
[17:46:19.181] iteration 847 : loss : 0.058173, loss_ce: 0.091616
[17:46:20.187] iteration 848 : loss : 0.058839, loss_ce: 0.095574
[17:46:21.234] iteration 849 : loss : 0.048119, loss_ce: 0.077570
[17:46:22.262] iteration 850 : loss : 0.052234, loss_ce: 0.082062
[17:46:23.332] iteration 851 : loss : 0.060165, loss_ce: 0.094980
[17:46:24.258] iteration 852 : loss : 0.042270, loss_ce: 0.067421
[17:46:25.275] iteration 853 : loss : 0.047702, loss_ce: 0.076271
[17:46:26.279] iteration 854 : loss : 0.045097, loss_ce: 0.072124
[17:46:27.264] iteration 855 : loss : 0.056429, loss_ce: 0.083057
[17:46:28.250] iteration 856 : loss : 0.058270, loss_ce: 0.094341
[17:46:29.241] iteration 857 : loss : 0.043702, loss_ce: 0.066762
[17:46:30.339] iteration 858 : loss : 0.055875, loss_ce: 0.088075
[17:46:31.335] iteration 859 : loss : 0.056775, loss_ce: 0.089536
[17:46:32.350] iteration 860 : loss : 0.058587, loss_ce: 0.090109
[17:46:33.368] iteration 861 : loss : 0.049154, loss_ce: 0.076915
[17:46:34.283] iteration 862 : loss : 0.060999, loss_ce: 0.098161
[17:46:35.306] iteration 863 : loss : 0.043989, loss_ce: 0.068747
[17:46:36.315] iteration 864 : loss : 0.052951, loss_ce: 0.082291
[17:46:37.279] iteration 865 : loss : 0.043301, loss_ce: 0.065464
[17:46:38.301] iteration 866 : loss : 0.051428, loss_ce: 0.079988
[17:46:39.305] iteration 867 : loss : 0.065270, loss_ce: 0.101891
[17:46:40.323] iteration 868 : loss : 0.045396, loss_ce: 0.071963
[17:46:41.414] iteration 869 : loss : 0.053090, loss_ce: 0.084437
[17:46:42.511] iteration 870 : loss : 0.060129, loss_ce: 0.090680
[17:46:43.552] iteration 871 : loss : 0.078505, loss_ce: 0.127151
[17:46:44.583] iteration 872 : loss : 0.046980, loss_ce: 0.074619
[17:46:45.572] iteration 873 : loss : 0.051680, loss_ce: 0.082661
[17:46:46.556] iteration 874 : loss : 0.049925, loss_ce: 0.078740
[17:46:47.553] iteration 875 : loss : 0.050702, loss_ce: 0.081670
[17:46:48.528] iteration 876 : loss : 0.053123, loss_ce: 0.082023
[17:46:49.478] iteration 877 : loss : 0.042349, loss_ce: 0.066340
[17:46:50.622] iteration 878 : loss : 0.058474, loss_ce: 0.090620
[17:46:51.632] iteration 879 : loss : 0.044586, loss_ce: 0.070974
[17:46:52.682] iteration 880 : loss : 0.042079, loss_ce: 0.066820
[17:46:53.743] iteration 881 : loss : 0.042928, loss_ce: 0.067181
[17:46:54.786] iteration 882 : loss : 0.046203, loss_ce: 0.073323
[17:46:55.764] iteration 883 : loss : 0.078308, loss_ce: 0.127095
[17:46:56.913] iteration 884 : loss : 0.043940, loss_ce: 0.070948
[17:46:57.950] iteration 885 : loss : 0.044826, loss_ce: 0.067360
[17:46:58.858] iteration 886 : loss : 0.057370, loss_ce: 0.093130
[17:46:59.870] iteration 887 : loss : 0.039402, loss_ce: 0.061089
[17:47:00.931] iteration 888 : loss : 0.055517, loss_ce: 0.089620
[17:47:01.955] iteration 889 : loss : 0.041398, loss_ce: 0.063854
[17:47:02.935] iteration 890 : loss : 0.059873, loss_ce: 0.094005
[17:47:04.020] iteration 891 : loss : 0.040364, loss_ce: 0.064144
[17:47:05.091] iteration 892 : loss : 0.068418, loss_ce: 0.108527
[17:47:06.147] iteration 893 : loss : 0.046063, loss_ce: 0.069299
[17:47:07.221] iteration 894 : loss : 0.067343, loss_ce: 0.110593
[17:47:08.233] iteration 895 : loss : 0.052417, loss_ce: 0.082106
[17:47:09.253] iteration 896 : loss : 0.046624, loss_ce: 0.073584
[17:47:10.179] iteration 897 : loss : 0.047026, loss_ce: 0.069981
[17:47:11.173] iteration 898 : loss : 0.050430, loss_ce: 0.079563
[17:47:12.138] iteration 899 : loss : 0.059032, loss_ce: 0.094190
[17:47:13.268] iteration 900 : loss : 0.061371, loss_ce: 0.100161
[17:47:14.292] iteration 901 : loss : 0.050525, loss_ce: 0.081437
[17:47:15.311] iteration 902 : loss : 0.059076, loss_ce: 0.092531
[17:47:16.431] iteration 903 : loss : 0.048769, loss_ce: 0.075602
[17:47:17.489] iteration 904 : loss : 0.066191, loss_ce: 0.105580
[17:47:18.600] iteration 905 : loss : 0.044681, loss_ce: 0.070932
[17:47:19.553] iteration 906 : loss : 0.055133, loss_ce: 0.088335
[17:47:20.613] iteration 907 : loss : 0.046852, loss_ce: 0.073008
[17:47:21.557] iteration 908 : loss : 0.048659, loss_ce: 0.077123
[17:47:22.519] iteration 909 : loss : 0.036320, loss_ce: 0.056937
[17:47:23.433] iteration 910 : loss : 0.037874, loss_ce: 0.059212
[17:47:24.364] iteration 911 : loss : 0.043685, loss_ce: 0.066143
[17:47:25.394] iteration 912 : loss : 0.046083, loss_ce: 0.074042
[17:47:26.548] iteration 913 : loss : 0.062073, loss_ce: 0.098918
[17:47:27.498] iteration 914 : loss : 0.046830, loss_ce: 0.073925
[17:47:28.503] iteration 915 : loss : 0.057682, loss_ce: 0.095205
[17:47:29.479] iteration 916 : loss : 0.052637, loss_ce: 0.083781
[17:47:30.494] iteration 917 : loss : 0.054354, loss_ce: 0.089323
[17:47:31.371] iteration 918 : loss : 0.045578, loss_ce: 0.068698
[17:47:32.385] iteration 919 : loss : 0.041968, loss_ce: 0.064546
[17:47:33.420] iteration 920 : loss : 0.042917, loss_ce: 0.065103
[17:47:34.502] iteration 921 : loss : 0.044388, loss_ce: 0.067656
[17:47:35.552] iteration 922 : loss : 0.059236, loss_ce: 0.093113
[17:47:36.564] iteration 923 : loss : 0.051090, loss_ce: 0.079491
[17:47:37.652] iteration 924 : loss : 0.042362, loss_ce: 0.064609
[17:47:38.744] iteration 925 : loss : 0.050368, loss_ce: 0.081423
[17:47:39.681] iteration 926 : loss : 0.052923, loss_ce: 0.085829
[17:47:40.647] iteration 927 : loss : 0.049328, loss_ce: 0.076665
[17:47:41.760] iteration 928 : loss : 0.053637, loss_ce: 0.085161
[17:47:42.762] iteration 929 : loss : 0.057902, loss_ce: 0.092815
[17:47:43.763] iteration 930 : loss : 0.062997, loss_ce: 0.098674
[17:47:44.726] iteration 931 : loss : 0.052393, loss_ce: 0.080708
[17:47:45.715] iteration 932 : loss : 0.042733, loss_ce: 0.064986
[17:47:46.798] iteration 933 : loss : 0.045114, loss_ce: 0.069085
[17:47:47.835] iteration 934 : loss : 0.047896, loss_ce: 0.075383
[17:47:48.851] iteration 935 : loss : 0.065721, loss_ce: 0.108554
[17:47:49.852] iteration 936 : loss : 0.050156, loss_ce: 0.079767
[17:47:50.802] iteration 937 : loss : 0.049968, loss_ce: 0.078885
[17:47:51.742] iteration 938 : loss : 0.058589, loss_ce: 0.092753
[17:47:52.768] iteration 939 : loss : 0.051798, loss_ce: 0.082100
[17:47:53.850] iteration 940 : loss : 0.048644, loss_ce: 0.075049
[17:47:54.799] iteration 941 : loss : 0.061196, loss_ce: 0.099099
[17:47:55.722] iteration 942 : loss : 0.042322, loss_ce: 0.064703
[17:47:56.752] iteration 943 : loss : 0.056849, loss_ce: 0.086660
[17:47:57.701] iteration 944 : loss : 0.056901, loss_ce: 0.085242
[17:47:58.787] iteration 945 : loss : 0.069639, loss_ce: 0.112272
[17:47:59.775] iteration 946 : loss : 0.044442, loss_ce: 0.070017
[17:48:00.746] iteration 947 : loss : 0.048710, loss_ce: 0.076327
[17:48:01.809] iteration 948 : loss : 0.047285, loss_ce: 0.075759
[17:48:02.968] iteration 949 : loss : 0.043775, loss_ce: 0.068479
[17:48:03.958] iteration 950 : loss : 0.056517, loss_ce: 0.087121
[17:48:04.946] iteration 951 : loss : 0.066640, loss_ce: 0.101764
[17:48:05.976] iteration 952 : loss : 0.066790, loss_ce: 0.107634
[17:48:07.027] iteration 953 : loss : 0.054058, loss_ce: 0.083839
[17:48:08.094] iteration 954 : loss : 0.065272, loss_ce: 0.099616
[17:48:09.141] iteration 955 : loss : 0.041773, loss_ce: 0.065283
[17:48:10.352] iteration 956 : loss : 0.046538, loss_ce: 0.075443
[17:48:11.419] iteration 957 : loss : 0.089625, loss_ce: 0.143394
[17:48:12.438] iteration 958 : loss : 0.051407, loss_ce: 0.080564
[17:48:13.480] iteration 959 : loss : 0.068250, loss_ce: 0.103368
[17:48:14.490] iteration 960 : loss : 0.040433, loss_ce: 0.062926
[17:48:15.474] iteration 961 : loss : 0.050573, loss_ce: 0.080822
[17:48:16.431] iteration 962 : loss : 0.054472, loss_ce: 0.086699
[17:48:17.455] iteration 963 : loss : 0.041843, loss_ce: 0.066296
[17:48:18.498] iteration 964 : loss : 0.062019, loss_ce: 0.098305
[17:48:19.556] iteration 965 : loss : 0.052547, loss_ce: 0.082038
[17:48:20.523] iteration 966 : loss : 0.047430, loss_ce: 0.074212
[17:48:21.615] iteration 967 : loss : 0.060216, loss_ce: 0.095527
[17:48:22.588] iteration 968 : loss : 0.049961, loss_ce: 0.080012
[17:48:23.660] iteration 969 : loss : 0.046665, loss_ce: 0.072479
[17:48:24.761] iteration 970 : loss : 0.057573, loss_ce: 0.087374
[17:48:25.670] iteration 971 : loss : 0.052523, loss_ce: 0.083020
[17:48:26.585] iteration 972 : loss : 0.062562, loss_ce: 0.099083
[17:48:27.587] iteration 973 : loss : 0.053296, loss_ce: 0.085097
[17:48:28.708] iteration 974 : loss : 0.056533, loss_ce: 0.089764
[17:48:29.768] iteration 975 : loss : 0.050929, loss_ce: 0.079725
[17:48:30.780] iteration 976 : loss : 0.043657, loss_ce: 0.066617
[17:48:31.749] iteration 977 : loss : 0.050687, loss_ce: 0.079287
[17:48:32.757] iteration 978 : loss : 0.062410, loss_ce: 0.096846
[17:48:33.779] iteration 979 : loss : 0.041297, loss_ce: 0.065866
[17:48:34.766] iteration 980 : loss : 0.041364, loss_ce: 0.065454
[17:48:35.782] iteration 981 : loss : 0.049347, loss_ce: 0.075990
[17:48:36.805] iteration 982 : loss : 0.044076, loss_ce: 0.070488
[17:48:37.873] iteration 983 : loss : 0.043802, loss_ce: 0.069374
[17:48:38.910] iteration 984 : loss : 0.059608, loss_ce: 0.097368
[17:48:39.968] iteration 985 : loss : 0.055855, loss_ce: 0.089849
[17:48:40.963] iteration 986 : loss : 0.043368, loss_ce: 0.065190
[17:48:41.946] iteration 987 : loss : 0.049488, loss_ce: 0.076891
[17:48:42.987] iteration 988 : loss : 0.043920, loss_ce: 0.071527
[17:48:44.122] iteration 989 : loss : 0.042708, loss_ce: 0.065498
[17:48:45.057] iteration 990 : loss : 0.039335, loss_ce: 0.059812
[17:48:46.132] iteration 991 : loss : 0.051441, loss_ce: 0.080646
[17:48:47.145] iteration 992 : loss : 0.070437, loss_ce: 0.109184
[17:48:48.163] iteration 993 : loss : 0.052904, loss_ce: 0.085330
[17:48:49.191] iteration 994 : loss : 0.048007, loss_ce: 0.076732
[17:48:50.238] iteration 995 : loss : 0.039492, loss_ce: 0.063790
[17:48:51.283] iteration 996 : loss : 0.053217, loss_ce: 0.085389
[17:48:52.230] iteration 997 : loss : 0.049811, loss_ce: 0.079971
[17:48:53.332] iteration 998 : loss : 0.055276, loss_ce: 0.086107
[17:48:54.322] iteration 999 : loss : 0.044889, loss_ce: 0.071304
[17:48:55.324] iteration 1000 : loss : 0.060005, loss_ce: 0.094746
[17:48:56.448] iteration 1001 : loss : 0.041113, loss_ce: 0.062835
[17:48:57.453] iteration 1002 : loss : 0.047115, loss_ce: 0.070568
[17:48:58.512] iteration 1003 : loss : 0.049838, loss_ce: 0.073463
[17:48:59.489] iteration 1004 : loss : 0.036691, loss_ce: 0.056789
[17:49:00.588] iteration 1005 : loss : 0.053705, loss_ce: 0.084570
[17:49:01.732] iteration 1006 : loss : 0.043904, loss_ce: 0.070742
[17:49:02.769] iteration 1007 : loss : 0.048917, loss_ce: 0.076992
[17:49:03.845] iteration 1008 : loss : 0.048442, loss_ce: 0.076428
[17:49:04.819] iteration 1009 : loss : 0.037783, loss_ce: 0.058655
[17:49:05.744] iteration 1010 : loss : 0.055111, loss_ce: 0.089042
[17:49:06.749] iteration 1011 : loss : 0.045608, loss_ce: 0.072197
[17:49:07.760] iteration 1012 : loss : 0.055964, loss_ce: 0.089412
[17:49:08.726] iteration 1013 : loss : 0.065862, loss_ce: 0.103605
[17:49:09.874] iteration 1014 : loss : 0.078954, loss_ce: 0.128332
[17:49:10.867] iteration 1015 : loss : 0.076579, loss_ce: 0.124509
[17:49:11.880] iteration 1016 : loss : 0.057645, loss_ce: 0.092848
[17:49:12.984] iteration 1017 : loss : 0.054202, loss_ce: 0.088149
[17:49:14.150] iteration 1018 : loss : 0.063648, loss_ce: 0.102445
[17:49:15.134] iteration 1019 : loss : 0.061133, loss_ce: 0.099143
[17:49:16.064] iteration 1020 : loss : 0.041687, loss_ce: 0.064900
[17:49:17.102] iteration 1021 : loss : 0.046592, loss_ce: 0.072024
[17:49:18.134] iteration 1022 : loss : 0.057769, loss_ce: 0.090591
[17:49:19.222] iteration 1023 : loss : 0.062785, loss_ce: 0.099600
[17:49:20.191] iteration 1024 : loss : 0.062099, loss_ce: 0.095806
[17:49:21.208] iteration 1025 : loss : 0.044032, loss_ce: 0.071830
[17:49:22.308] iteration 1026 : loss : 0.042577, loss_ce: 0.069210
[17:49:23.310] iteration 1027 : loss : 0.039408, loss_ce: 0.063200
[17:49:24.288] iteration 1028 : loss : 0.045754, loss_ce: 0.070490
[17:49:25.322] iteration 1029 : loss : 0.058880, loss_ce: 0.090356
[17:49:26.264] iteration 1030 : loss : 0.042372, loss_ce: 0.066198
[17:49:27.256] iteration 1031 : loss : 0.054784, loss_ce: 0.087118
[17:49:28.158] iteration 1032 : loss : 0.059094, loss_ce: 0.093034
[17:49:29.293] iteration 1033 : loss : 0.050805, loss_ce: 0.076776
[17:49:30.298] iteration 1034 : loss : 0.044989, loss_ce: 0.071182
[17:49:31.338] iteration 1035 : loss : 0.039979, loss_ce: 0.061945
[17:49:32.346] iteration 1036 : loss : 0.040698, loss_ce: 0.063955
[17:49:33.347] iteration 1037 : loss : 0.049146, loss_ce: 0.076008
[17:49:34.355] iteration 1038 : loss : 0.069274, loss_ce: 0.112358
[17:49:35.421] iteration 1039 : loss : 0.040927, loss_ce: 0.064372
[17:49:36.450] iteration 1040 : loss : 0.040065, loss_ce: 0.064949
[17:49:37.448] iteration 1041 : loss : 0.038508, loss_ce: 0.060528
[17:49:38.624] iteration 1042 : loss : 0.043291, loss_ce: 0.067777
[17:49:39.654] iteration 1043 : loss : 0.051098, loss_ce: 0.079011
[17:49:40.647] iteration 1044 : loss : 0.039774, loss_ce: 0.062514
[17:49:41.693] iteration 1045 : loss : 0.060948, loss_ce: 0.098411
[17:49:42.901] iteration 1046 : loss : 0.042177, loss_ce: 0.066761
[17:49:43.931] iteration 1047 : loss : 0.038311, loss_ce: 0.060768
[17:49:44.952] iteration 1048 : loss : 0.046061, loss_ce: 0.073239
[17:49:46.094] iteration 1049 : loss : 0.046862, loss_ce: 0.074378
[17:49:47.102] iteration 1050 : loss : 0.039029, loss_ce: 0.060615
[17:49:48.108] iteration 1051 : loss : 0.057051, loss_ce: 0.086846
[17:49:49.145] iteration 1052 : loss : 0.051114, loss_ce: 0.080185
[17:49:50.148] iteration 1053 : loss : 0.044840, loss_ce: 0.071144
[17:49:51.215] iteration 1054 : loss : 0.047283, loss_ce: 0.074378
[17:49:52.243] iteration 1055 : loss : 0.040753, loss_ce: 0.064084
[17:49:53.266] iteration 1056 : loss : 0.054806, loss_ce: 0.086166
[17:49:54.384] iteration 1057 : loss : 0.059195, loss_ce: 0.091773
[17:49:55.374] iteration 1058 : loss : 0.045679, loss_ce: 0.071277
[17:49:56.335] iteration 1059 : loss : 0.066060, loss_ce: 0.106988
[17:49:57.315] iteration 1060 : loss : 0.039729, loss_ce: 0.062629
[17:49:58.350] iteration 1061 : loss : 0.037779, loss_ce: 0.059114
[17:49:59.358] iteration 1062 : loss : 0.062082, loss_ce: 0.100955
[17:50:00.378] iteration 1063 : loss : 0.057929, loss_ce: 0.090630
[17:50:01.378] iteration 1064 : loss : 0.051205, loss_ce: 0.082169
[17:50:02.370] iteration 1065 : loss : 0.047036, loss_ce: 0.074228
[17:50:03.397] iteration 1066 : loss : 0.052370, loss_ce: 0.085239
[17:50:04.411] iteration 1067 : loss : 0.060586, loss_ce: 0.097278
[17:50:05.433] iteration 1068 : loss : 0.045760, loss_ce: 0.071017
[17:50:06.387] iteration 1069 : loss : 0.047240, loss_ce: 0.072807
[17:50:07.370] iteration 1070 : loss : 0.040977, loss_ce: 0.064373
[17:50:08.444] iteration 1071 : loss : 0.062537, loss_ce: 0.102688
[17:50:09.501] iteration 1072 : loss : 0.038807, loss_ce: 0.061622
[17:50:10.519] iteration 1073 : loss : 0.053622, loss_ce: 0.084452
[17:50:11.512] iteration 1074 : loss : 0.048305, loss_ce: 0.074639
[17:50:12.456] iteration 1075 : loss : 0.045747, loss_ce: 0.069733
[17:50:13.370] iteration 1076 : loss : 0.056473, loss_ce: 0.091872
[17:50:14.435] iteration 1077 : loss : 0.041348, loss_ce: 0.065347
[17:50:15.517] iteration 1078 : loss : 0.050392, loss_ce: 0.079847
[17:50:16.583] iteration 1079 : loss : 0.038767, loss_ce: 0.059620
[17:50:17.614] iteration 1080 : loss : 0.049073, loss_ce: 0.074274
[17:50:18.779] iteration 1081 : loss : 0.048140, loss_ce: 0.076497
[17:50:19.830] iteration 1082 : loss : 0.045021, loss_ce: 0.070700
[17:50:20.858] iteration 1083 : loss : 0.040192, loss_ce: 0.064038
[17:50:21.872] iteration 1084 : loss : 0.066226, loss_ce: 0.105060
[17:50:22.896] iteration 1085 : loss : 0.054525, loss_ce: 0.086427
[17:50:23.960] iteration 1086 : loss : 0.061247, loss_ce: 0.098847
[17:50:25.012] iteration 1087 : loss : 0.051753, loss_ce: 0.080664
[17:50:26.030] iteration 1088 : loss : 0.068304, loss_ce: 0.106638
[17:50:26.984] iteration 1089 : loss : 0.046744, loss_ce: 0.074859
[17:50:27.996] iteration 1090 : loss : 0.057847, loss_ce: 0.086549
[17:50:29.080] iteration 1091 : loss : 0.052994, loss_ce: 0.084519
[17:50:30.147] iteration 1092 : loss : 0.062816, loss_ce: 0.101034
[17:50:31.275] iteration 1093 : loss : 0.060284, loss_ce: 0.089884
[17:50:32.325] iteration 1094 : loss : 0.041659, loss_ce: 0.065542
[17:50:33.291] iteration 1095 : loss : 0.042170, loss_ce: 0.067819
[17:50:34.281] iteration 1096 : loss : 0.033825, loss_ce: 0.053509
[17:50:35.321] iteration 1097 : loss : 0.048176, loss_ce: 0.072014
[17:50:36.351] iteration 1098 : loss : 0.037976, loss_ce: 0.059146
[17:50:37.374] iteration 1099 : loss : 0.039026, loss_ce: 0.059574
[17:50:38.408] iteration 1100 : loss : 0.043989, loss_ce: 0.071853
[17:50:39.359] iteration 1101 : loss : 0.046205, loss_ce: 0.070891
[17:50:40.417] iteration 1102 : loss : 0.038290, loss_ce: 0.059910
[17:50:41.411] iteration 1103 : loss : 0.057512, loss_ce: 0.090517
[17:50:42.450] iteration 1104 : loss : 0.038347, loss_ce: 0.058621
[17:50:43.416] iteration 1105 : loss : 0.047404, loss_ce: 0.076335
[17:50:44.452] iteration 1106 : loss : 0.055000, loss_ce: 0.087046
[17:50:45.525] iteration 1107 : loss : 0.047374, loss_ce: 0.071486
[17:50:46.476] iteration 1108 : loss : 0.043781, loss_ce: 0.070243
[17:50:47.497] iteration 1109 : loss : 0.045783, loss_ce: 0.073710
[17:50:48.439] iteration 1110 : loss : 0.049132, loss_ce: 0.080182
[17:50:49.579] iteration 1111 : loss : 0.044637, loss_ce: 0.067323
[17:50:50.647] iteration 1112 : loss : 0.054980, loss_ce: 0.089723
[17:50:51.614] iteration 1113 : loss : 0.049372, loss_ce: 0.077672
[17:50:52.590] iteration 1114 : loss : 0.044014, loss_ce: 0.068532
[17:50:53.605] iteration 1115 : loss : 0.053626, loss_ce: 0.086047
[17:50:54.586] iteration 1116 : loss : 0.037885, loss_ce: 0.059580
[17:50:55.593] iteration 1117 : loss : 0.046906, loss_ce: 0.071683
[17:50:56.613] iteration 1118 : loss : 0.040315, loss_ce: 0.065164
[17:50:57.713] iteration 1119 : loss : 0.033958, loss_ce: 0.052036
[17:50:58.835] iteration 1120 : loss : 0.041483, loss_ce: 0.065968
[17:50:59.944] iteration 1121 : loss : 0.048535, loss_ce: 0.071624
[17:51:00.998] iteration 1122 : loss : 0.040910, loss_ce: 0.062877
[17:51:01.971] iteration 1123 : loss : 0.052208, loss_ce: 0.084090
[17:51:03.010] iteration 1124 : loss : 0.041903, loss_ce: 0.064419
[17:51:03.977] iteration 1125 : loss : 0.039689, loss_ce: 0.062951
[17:51:04.958] iteration 1126 : loss : 0.057397, loss_ce: 0.092422
[17:51:05.938] iteration 1127 : loss : 0.074480, loss_ce: 0.119392
[17:51:07.102] iteration 1128 : loss : 0.047467, loss_ce: 0.074419
[17:51:07.995] iteration 1129 : loss : 0.040686, loss_ce: 0.064884
[17:51:08.995] iteration 1130 : loss : 0.053061, loss_ce: 0.085152
[17:51:09.984] iteration 1131 : loss : 0.037331, loss_ce: 0.060267
[17:51:10.990] iteration 1132 : loss : 0.050307, loss_ce: 0.080030
[17:51:11.972] iteration 1133 : loss : 0.044833, loss_ce: 0.070467
[17:51:12.901] iteration 1134 : loss : 0.061853, loss_ce: 0.094705
[17:51:13.879] iteration 1135 : loss : 0.045972, loss_ce: 0.072255
[17:51:14.825] iteration 1136 : loss : 0.040045, loss_ce: 0.063069
[17:51:15.728] iteration 1137 : loss : 0.051759, loss_ce: 0.081335
[17:51:16.817] iteration 1138 : loss : 0.044989, loss_ce: 0.070606
[17:51:17.801] iteration 1139 : loss : 0.046565, loss_ce: 0.071717
[17:51:18.830] iteration 1140 : loss : 0.039479, loss_ce: 0.061179
[17:51:19.823] iteration 1141 : loss : 0.092094, loss_ce: 0.151527
[17:51:20.819] iteration 1142 : loss : 0.039007, loss_ce: 0.060534
[17:51:21.877] iteration 1143 : loss : 0.043464, loss_ce: 0.068301
[17:51:22.892] iteration 1144 : loss : 0.043589, loss_ce: 0.067402
[17:51:23.875] iteration 1145 : loss : 0.061971, loss_ce: 0.098050
[17:51:24.873] iteration 1146 : loss : 0.065824, loss_ce: 0.103615
[17:51:25.836] iteration 1147 : loss : 0.051293, loss_ce: 0.079844
[17:51:26.800] iteration 1148 : loss : 0.044381, loss_ce: 0.065242
[17:51:27.815] iteration 1149 : loss : 0.047263, loss_ce: 0.073815
[17:51:28.806] iteration 1150 : loss : 0.052207, loss_ce: 0.082151
[17:51:29.847] iteration 1151 : loss : 0.045527, loss_ce: 0.072870
[17:51:30.802] iteration 1152 : loss : 0.035618, loss_ce: 0.055947
[17:51:31.871] iteration 1153 : loss : 0.048569, loss_ce: 0.078459
[17:51:33.015] iteration 1154 : loss : 0.045923, loss_ce: 0.071611
[17:51:34.088] iteration 1155 : loss : 0.045585, loss_ce: 0.070554
[17:51:35.004] iteration 1156 : loss : 0.037606, loss_ce: 0.059771
[17:51:36.042] iteration 1157 : loss : 0.050834, loss_ce: 0.077913
[17:51:37.024] iteration 1158 : loss : 0.046430, loss_ce: 0.075522
[17:51:38.058] iteration 1159 : loss : 0.050048, loss_ce: 0.080916
[17:51:39.102] iteration 1160 : loss : 0.043008, loss_ce: 0.063080
[17:51:40.100] iteration 1161 : loss : 0.037876, loss_ce: 0.059884
[17:51:41.135] iteration 1162 : loss : 0.036160, loss_ce: 0.059043
[17:51:42.166] iteration 1163 : loss : 0.038865, loss_ce: 0.059667
[17:51:43.281] iteration 1164 : loss : 0.048193, loss_ce: 0.076513
[17:51:44.254] iteration 1165 : loss : 0.038066, loss_ce: 0.058400
[17:51:45.220] iteration 1166 : loss : 0.058465, loss_ce: 0.095789
[17:51:46.215] iteration 1167 : loss : 0.060298, loss_ce: 0.094000
[17:51:47.188] iteration 1168 : loss : 0.042664, loss_ce: 0.065543
[17:51:48.278] iteration 1169 : loss : 0.040955, loss_ce: 0.064440
[17:51:49.296] iteration 1170 : loss : 0.037966, loss_ce: 0.058085
[17:51:50.321] iteration 1171 : loss : 0.058298, loss_ce: 0.088081
[17:51:51.448] iteration 1172 : loss : 0.048765, loss_ce: 0.074806
[17:51:52.541] iteration 1173 : loss : 0.037517, loss_ce: 0.058957
[17:51:53.643] iteration 1174 : loss : 0.056304, loss_ce: 0.086208
[17:51:54.580] iteration 1175 : loss : 0.058993, loss_ce: 0.093588
[17:51:55.718] iteration 1176 : loss : 0.042531, loss_ce: 0.067901
[17:51:56.850] iteration 1177 : loss : 0.056492, loss_ce: 0.089977
[17:51:57.880] iteration 1178 : loss : 0.042699, loss_ce: 0.069259
[17:51:58.789] iteration 1179 : loss : 0.035613, loss_ce: 0.054201
[17:51:59.888] iteration 1180 : loss : 0.046179, loss_ce: 0.071839
[17:52:00.928] iteration 1181 : loss : 0.047762, loss_ce: 0.076660
[17:52:01.943] iteration 1182 : loss : 0.051960, loss_ce: 0.083548
[17:52:02.956] iteration 1183 : loss : 0.041128, loss_ce: 0.064573
[17:52:03.988] iteration 1184 : loss : 0.056151, loss_ce: 0.088392
[17:52:04.949] iteration 1185 : loss : 0.046589, loss_ce: 0.071984
[17:52:05.972] iteration 1186 : loss : 0.034403, loss_ce: 0.055375
[17:52:06.971] iteration 1187 : loss : 0.058246, loss_ce: 0.093739
[17:52:08.000] iteration 1188 : loss : 0.047994, loss_ce: 0.073614
[17:52:09.106] iteration 1189 : loss : 0.049197, loss_ce: 0.077726
[17:52:10.065] iteration 1190 : loss : 0.042754, loss_ce: 0.064942
[17:52:11.143] iteration 1191 : loss : 0.042859, loss_ce: 0.066322
[17:52:12.208] iteration 1192 : loss : 0.039845, loss_ce: 0.061091
[17:52:13.221] iteration 1193 : loss : 0.049477, loss_ce: 0.077602
[17:52:14.243] iteration 1194 : loss : 0.039143, loss_ce: 0.060806
[17:52:15.279] iteration 1195 : loss : 0.039698, loss_ce: 0.061695
[17:52:16.274] iteration 1196 : loss : 0.035475, loss_ce: 0.055294
[17:52:17.242] iteration 1197 : loss : 0.073984, loss_ce: 0.119964
[17:52:18.381] iteration 1198 : loss : 0.056174, loss_ce: 0.092065
[17:52:19.365] iteration 1199 : loss : 0.040115, loss_ce: 0.063741
[17:52:20.261] iteration 1200 : loss : 0.063778, loss_ce: 0.100367
[17:52:21.210] iteration 1201 : loss : 0.043493, loss_ce: 0.069572
[17:52:22.191] iteration 1202 : loss : 0.055391, loss_ce: 0.090434
[17:52:23.258] iteration 1203 : loss : 0.055911, loss_ce: 0.085394
[17:52:24.205] iteration 1204 : loss : 0.047466, loss_ce: 0.075615
[17:52:25.253] iteration 1205 : loss : 0.043357, loss_ce: 0.068952
[17:52:26.308] iteration 1206 : loss : 0.051224, loss_ce: 0.080918
[17:52:27.333] iteration 1207 : loss : 0.046838, loss_ce: 0.073136
[17:52:28.335] iteration 1208 : loss : 0.051331, loss_ce: 0.081773
[17:52:29.266] iteration 1209 : loss : 0.052008, loss_ce: 0.081725
[17:52:30.297] iteration 1210 : loss : 0.037931, loss_ce: 0.058305
[17:52:31.327] iteration 1211 : loss : 0.047206, loss_ce: 0.073889
[17:52:32.430] iteration 1212 : loss : 0.040405, loss_ce: 0.066146
[17:52:33.461] iteration 1213 : loss : 0.052547, loss_ce: 0.082922
[17:52:34.426] iteration 1214 : loss : 0.066207, loss_ce: 0.108044
[17:52:35.491] iteration 1215 : loss : 0.048933, loss_ce: 0.079901
[17:52:36.535] iteration 1216 : loss : 0.034707, loss_ce: 0.055567
[17:52:37.638] iteration 1217 : loss : 0.061500, loss_ce: 0.098670
[17:52:38.638] iteration 1218 : loss : 0.041180, loss_ce: 0.065023
[17:52:39.674] iteration 1219 : loss : 0.044538, loss_ce: 0.071594
[17:52:40.703] iteration 1220 : loss : 0.036633, loss_ce: 0.055836
[17:52:41.794] iteration 1221 : loss : 0.040442, loss_ce: 0.065292
[17:52:42.813] iteration 1222 : loss : 0.048900, loss_ce: 0.075796
[17:52:43.787] iteration 1223 : loss : 0.035211, loss_ce: 0.055886
[17:52:44.723] iteration 1224 : loss : 0.035733, loss_ce: 0.056873
[17:52:45.864] iteration 1225 : loss : 0.061926, loss_ce: 0.103134
[17:52:46.815] iteration 1226 : loss : 0.043377, loss_ce: 0.068326
[17:52:47.831] iteration 1227 : loss : 0.036213, loss_ce: 0.058789
[17:52:48.836] iteration 1228 : loss : 0.038789, loss_ce: 0.061718
[17:52:49.830] iteration 1229 : loss : 0.046543, loss_ce: 0.071069
[17:52:50.760] iteration 1230 : loss : 0.065867, loss_ce: 0.104732
[17:52:51.672] iteration 1231 : loss : 0.043558, loss_ce: 0.066992
[17:52:52.663] iteration 1232 : loss : 0.063217, loss_ce: 0.101400
[17:52:53.615] iteration 1233 : loss : 0.048694, loss_ce: 0.075211
[17:52:54.539] iteration 1234 : loss : 0.045677, loss_ce: 0.068239
[17:52:55.639] iteration 1235 : loss : 0.044245, loss_ce: 0.069349
[17:52:56.615] iteration 1236 : loss : 0.036374, loss_ce: 0.057051
[17:52:57.530] iteration 1237 : loss : 0.065735, loss_ce: 0.107010
[17:52:58.527] iteration 1238 : loss : 0.036599, loss_ce: 0.056047
[17:52:59.562] iteration 1239 : loss : 0.063864, loss_ce: 0.100219
[17:53:00.587] iteration 1240 : loss : 0.038497, loss_ce: 0.058610
[17:53:01.564] iteration 1241 : loss : 0.046210, loss_ce: 0.074514
[17:53:02.670] iteration 1242 : loss : 0.042099, loss_ce: 0.066369
[17:53:03.717] iteration 1243 : loss : 0.038970, loss_ce: 0.063297
[17:53:04.813] iteration 1244 : loss : 0.049941, loss_ce: 0.077324
[17:53:05.817] iteration 1245 : loss : 0.041553, loss_ce: 0.063719
[17:53:06.822] iteration 1246 : loss : 0.032822, loss_ce: 0.051398
[17:53:07.734] iteration 1247 : loss : 0.049153, loss_ce: 0.077378
[17:53:08.650] iteration 1248 : loss : 0.047145, loss_ce: 0.074182
[17:53:09.703] iteration 1249 : loss : 0.035563, loss_ce: 0.054260
[17:53:10.692] iteration 1250 : loss : 0.043135, loss_ce: 0.067512
[17:53:11.829] iteration 1251 : loss : 0.041081, loss_ce: 0.062330
[17:53:12.944] iteration 1252 : loss : 0.040700, loss_ce: 0.062176
[17:53:13.939] iteration 1253 : loss : 0.038234, loss_ce: 0.061030
[17:53:14.938] iteration 1254 : loss : 0.033219, loss_ce: 0.050748
[17:53:15.898] iteration 1255 : loss : 0.065640, loss_ce: 0.108266
[17:53:16.869] iteration 1256 : loss : 0.059152, loss_ce: 0.091729
[17:53:17.865] iteration 1257 : loss : 0.058059, loss_ce: 0.093343
[17:53:18.877] iteration 1258 : loss : 0.043355, loss_ce: 0.066638
[17:53:19.898] iteration 1259 : loss : 0.044425, loss_ce: 0.070264
[17:53:20.948] iteration 1260 : loss : 0.047179, loss_ce: 0.072905
[17:53:22.012] iteration 1261 : loss : 0.049194, loss_ce: 0.074818
[17:53:22.929] iteration 1262 : loss : 0.063737, loss_ce: 0.105230
[17:53:24.016] iteration 1263 : loss : 0.052796, loss_ce: 0.086403
[17:53:25.009] iteration 1264 : loss : 0.037074, loss_ce: 0.057643
[17:53:26.116] iteration 1265 : loss : 0.059044, loss_ce: 0.094661
[17:53:27.164] iteration 1266 : loss : 0.048109, loss_ce: 0.077323
[17:53:28.156] iteration 1267 : loss : 0.038673, loss_ce: 0.058312
[17:53:29.101] iteration 1268 : loss : 0.041985, loss_ce: 0.065900
[17:53:30.152] iteration 1269 : loss : 0.061632, loss_ce: 0.098755
[17:53:31.195] iteration 1270 : loss : 0.042915, loss_ce: 0.065805
[17:53:32.215] iteration 1271 : loss : 0.049053, loss_ce: 0.073666
[17:53:33.221] iteration 1272 : loss : 0.060580, loss_ce: 0.097394
[17:53:34.178] iteration 1273 : loss : 0.036206, loss_ce: 0.056794
[17:53:35.293] iteration 1274 : loss : 0.048595, loss_ce: 0.078389
[17:53:36.325] iteration 1275 : loss : 0.051960, loss_ce: 0.083296
[17:53:37.293] iteration 1276 : loss : 0.070732, loss_ce: 0.117668
[17:53:38.304] iteration 1277 : loss : 0.036891, loss_ce: 0.058848
[17:53:39.441] iteration 1278 : loss : 0.040262, loss_ce: 0.062671
[17:53:40.465] iteration 1279 : loss : 0.036345, loss_ce: 0.057456
[17:53:41.457] iteration 1280 : loss : 0.034394, loss_ce: 0.054029
[17:53:42.505] iteration 1281 : loss : 0.057301, loss_ce: 0.091549
[17:53:43.574] iteration 1282 : loss : 0.033664, loss_ce: 0.053399
[17:53:44.505] iteration 1283 : loss : 0.051468, loss_ce: 0.083567
[17:53:45.604] iteration 1284 : loss : 0.047103, loss_ce: 0.072967
[17:53:46.638] iteration 1285 : loss : 0.042900, loss_ce: 0.068080
[17:53:47.700] iteration 1286 : loss : 0.069116, loss_ce: 0.112646
[17:53:48.663] iteration 1287 : loss : 0.045190, loss_ce: 0.071097
[17:53:49.735] iteration 1288 : loss : 0.053634, loss_ce: 0.084635
[17:53:50.762] iteration 1289 : loss : 0.060212, loss_ce: 0.095224
[17:53:51.701] iteration 1290 : loss : 0.035505, loss_ce: 0.056611
[17:53:52.647] iteration 1291 : loss : 0.041533, loss_ce: 0.065112
[17:53:53.645] iteration 1292 : loss : 0.043088, loss_ce: 0.070104
[17:53:54.666] iteration 1293 : loss : 0.042888, loss_ce: 0.068057
[17:53:55.746] iteration 1294 : loss : 0.042130, loss_ce: 0.064583
[17:53:56.748] iteration 1295 : loss : 0.038283, loss_ce: 0.058004
[17:53:57.808] iteration 1296 : loss : 0.045265, loss_ce: 0.069790
[17:53:58.859] iteration 1297 : loss : 0.049299, loss_ce: 0.075153
[17:53:59.920] iteration 1298 : loss : 0.040760, loss_ce: 0.062657
[17:54:00.974] iteration 1299 : loss : 0.048863, loss_ce: 0.080538
[17:54:01.948] iteration 1300 : loss : 0.045249, loss_ce: 0.073334
[17:54:03.004] iteration 1301 : loss : 0.039794, loss_ce: 0.063600
[17:54:03.977] iteration 1302 : loss : 0.062356, loss_ce: 0.098846
[17:54:05.020] iteration 1303 : loss : 0.041131, loss_ce: 0.065262
[17:54:06.037] iteration 1304 : loss : 0.052872, loss_ce: 0.083790
[17:54:07.053] iteration 1305 : loss : 0.065845, loss_ce: 0.107671
[17:54:08.042] iteration 1306 : loss : 0.044775, loss_ce: 0.069144
[17:54:09.099] iteration 1307 : loss : 0.039492, loss_ce: 0.060804
[17:54:10.143] iteration 1308 : loss : 0.034733, loss_ce: 0.055264
[17:54:11.106] iteration 1309 : loss : 0.040752, loss_ce: 0.063617
[17:54:12.125] iteration 1310 : loss : 0.046672, loss_ce: 0.074345
[17:54:13.026] iteration 1311 : loss : 0.034343, loss_ce: 0.052824
[17:54:14.085] iteration 1312 : loss : 0.039818, loss_ce: 0.063123
[17:54:15.172] iteration 1313 : loss : 0.038954, loss_ce: 0.061082
[17:54:16.213] iteration 1314 : loss : 0.042572, loss_ce: 0.066099
[17:54:17.200] iteration 1315 : loss : 0.047293, loss_ce: 0.076055
[17:54:18.144] iteration 1316 : loss : 0.041247, loss_ce: 0.066219
[17:54:19.163] iteration 1317 : loss : 0.044910, loss_ce: 0.070335
[17:54:20.115] iteration 1318 : loss : 0.041706, loss_ce: 0.065664
[17:54:21.061] iteration 1319 : loss : 0.065622, loss_ce: 0.107736
[17:54:22.139] iteration 1320 : loss : 0.044514, loss_ce: 0.069786
[17:54:23.275] iteration 1321 : loss : 0.063072, loss_ce: 0.102229
[17:54:24.326] iteration 1322 : loss : 0.067058, loss_ce: 0.112319
[17:54:25.387] iteration 1323 : loss : 0.040070, loss_ce: 0.064435
[17:54:26.439] iteration 1324 : loss : 0.039005, loss_ce: 0.062420
[17:54:27.520] iteration 1325 : loss : 0.034916, loss_ce: 0.055517
[17:54:28.459] iteration 1326 : loss : 0.037538, loss_ce: 0.059966
[17:54:29.493] iteration 1327 : loss : 0.048528, loss_ce: 0.075688
[17:54:30.463] iteration 1328 : loss : 0.047807, loss_ce: 0.074955
[17:54:31.512] iteration 1329 : loss : 0.050649, loss_ce: 0.076043
[17:54:32.528] iteration 1330 : loss : 0.044333, loss_ce: 0.068854
[17:54:33.579] iteration 1331 : loss : 0.034918, loss_ce: 0.054865
[17:54:34.493] iteration 1332 : loss : 0.039064, loss_ce: 0.060144
[17:54:35.624] iteration 1333 : loss : 0.034131, loss_ce: 0.053594
[17:54:36.688] iteration 1334 : loss : 0.053997, loss_ce: 0.084974
[17:54:37.739] iteration 1335 : loss : 0.044568, loss_ce: 0.069386
[17:54:38.694] iteration 1336 : loss : 0.034973, loss_ce: 0.053722
[17:54:39.705] iteration 1337 : loss : 0.048140, loss_ce: 0.077456
[17:54:40.652] iteration 1338 : loss : 0.039027, loss_ce: 0.061503
[17:54:41.855] iteration 1339 : loss : 0.033303, loss_ce: 0.052396
[17:54:42.894] iteration 1340 : loss : 0.038265, loss_ce: 0.059882
[17:54:43.911] iteration 1341 : loss : 0.043585, loss_ce: 0.067171
[17:54:44.910] iteration 1342 : loss : 0.034080, loss_ce: 0.053422
[17:54:45.968] iteration 1343 : loss : 0.037124, loss_ce: 0.057990
[17:54:46.904] iteration 1344 : loss : 0.061919, loss_ce: 0.095810
[17:54:47.885] iteration 1345 : loss : 0.033049, loss_ce: 0.050358
[17:54:48.847] iteration 1346 : loss : 0.039256, loss_ce: 0.060214
[17:54:49.807] iteration 1347 : loss : 0.039438, loss_ce: 0.063015
[17:54:50.811] iteration 1348 : loss : 0.056814, loss_ce: 0.088612
[17:54:51.876] iteration 1349 : loss : 0.028657, loss_ce: 0.044347
[17:54:52.923] iteration 1350 : loss : 0.041274, loss_ce: 0.065404
[17:54:53.882] iteration 1351 : loss : 0.035017, loss_ce: 0.055239
[17:54:54.958] iteration 1352 : loss : 0.038799, loss_ce: 0.062914
[17:54:56.001] iteration 1353 : loss : 0.034330, loss_ce: 0.054279
[17:54:57.086] iteration 1354 : loss : 0.027632, loss_ce: 0.041273
[17:54:58.210] iteration 1355 : loss : 0.036503, loss_ce: 0.058682
[17:54:59.179] iteration 1356 : loss : 0.047839, loss_ce: 0.076930
[17:55:00.104] iteration 1357 : loss : 0.049956, loss_ce: 0.078691
[17:55:01.049] iteration 1358 : loss : 0.047907, loss_ce: 0.075950
[17:55:02.059] iteration 1359 : loss : 0.043692, loss_ce: 0.067974
[17:55:03.203] iteration 1360 : loss : 0.052764, loss_ce: 0.083665
[17:55:04.273] iteration 1361 : loss : 0.045110, loss_ce: 0.070849
[17:55:05.313] iteration 1362 : loss : 0.067347, loss_ce: 0.109589
[17:55:06.415] iteration 1363 : loss : 0.045284, loss_ce: 0.069424
[17:55:07.364] iteration 1364 : loss : 0.049460, loss_ce: 0.079518
[17:55:08.434] iteration 1365 : loss : 0.048756, loss_ce: 0.077405
[17:55:09.426] iteration 1366 : loss : 0.053731, loss_ce: 0.082676
[17:55:10.448] iteration 1367 : loss : 0.044194, loss_ce: 0.069934
[17:55:11.433] iteration 1368 : loss : 0.041285, loss_ce: 0.065578
[17:55:12.452] iteration 1369 : loss : 0.056592, loss_ce: 0.082557
[17:55:13.562] iteration 1370 : loss : 0.073298, loss_ce: 0.114110
[17:55:14.523] iteration 1371 : loss : 0.046722, loss_ce: 0.074338
[17:55:15.530] iteration 1372 : loss : 0.053495, loss_ce: 0.085561
[17:55:16.584] iteration 1373 : loss : 0.039774, loss_ce: 0.064178
[17:55:17.604] iteration 1374 : loss : 0.052042, loss_ce: 0.082502
[17:55:18.624] iteration 1375 : loss : 0.043526, loss_ce: 0.067269
[17:55:19.664] iteration 1376 : loss : 0.039893, loss_ce: 0.061176
[17:55:20.760] iteration 1377 : loss : 0.058730, loss_ce: 0.094643
[17:55:21.734] iteration 1378 : loss : 0.036917, loss_ce: 0.056563
[17:55:22.837] iteration 1379 : loss : 0.053027, loss_ce: 0.086050
[17:55:23.838] iteration 1380 : loss : 0.042416, loss_ce: 0.068576
[17:55:24.788] iteration 1381 : loss : 0.044344, loss_ce: 0.069037
[17:55:25.727] iteration 1382 : loss : 0.036548, loss_ce: 0.056987
[17:55:26.788] iteration 1383 : loss : 0.033887, loss_ce: 0.052029
[17:55:27.754] iteration 1384 : loss : 0.048417, loss_ce: 0.076890
[17:55:28.850] iteration 1385 : loss : 0.036659, loss_ce: 0.060085
[17:55:29.831] iteration 1386 : loss : 0.046986, loss_ce: 0.075267
[17:55:30.839] iteration 1387 : loss : 0.039406, loss_ce: 0.061268
[17:55:31.854] iteration 1388 : loss : 0.056852, loss_ce: 0.090968
[17:55:32.883] iteration 1389 : loss : 0.039830, loss_ce: 0.060713
[17:55:33.818] iteration 1390 : loss : 0.063588, loss_ce: 0.102111
[17:55:34.833] iteration 1391 : loss : 0.043395, loss_ce: 0.069195
[17:55:35.846] iteration 1392 : loss : 0.057294, loss_ce: 0.092051
[17:55:36.999] iteration 1393 : loss : 0.043708, loss_ce: 0.067045
[17:55:37.994] iteration 1394 : loss : 0.036964, loss_ce: 0.058740
[17:55:39.002] iteration 1395 : loss : 0.041615, loss_ce: 0.066110
[17:55:39.946] iteration 1396 : loss : 0.067636, loss_ce: 0.109406
[17:55:40.927] iteration 1397 : loss : 0.033380, loss_ce: 0.051950
[17:55:41.939] iteration 1398 : loss : 0.045856, loss_ce: 0.070822
[17:55:43.021] iteration 1399 : loss : 0.052864, loss_ce: 0.085151
[17:55:44.038] iteration 1400 : loss : 0.046951, loss_ce: 0.074986
[17:55:45.105] iteration 1401 : loss : 0.043921, loss_ce: 0.068646
[17:55:46.117] iteration 1402 : loss : 0.044171, loss_ce: 0.070641
[17:55:47.109] iteration 1403 : loss : 0.038811, loss_ce: 0.060920
[17:55:48.075] iteration 1404 : loss : 0.037793, loss_ce: 0.058291
[17:55:49.053] iteration 1405 : loss : 0.035711, loss_ce: 0.056454
[17:55:50.114] iteration 1406 : loss : 0.046708, loss_ce: 0.075633
[17:55:51.088] iteration 1407 : loss : 0.044506, loss_ce: 0.068561
[17:55:52.043] iteration 1408 : loss : 0.065062, loss_ce: 0.104268
[17:55:52.998] iteration 1409 : loss : 0.072634, loss_ce: 0.119728
[17:55:53.953] iteration 1410 : loss : 0.042559, loss_ce: 0.066455
[17:55:54.918] iteration 1411 : loss : 0.041423, loss_ce: 0.065197
[17:55:55.842] iteration 1412 : loss : 0.040921, loss_ce: 0.065279
[17:55:56.893] iteration 1413 : loss : 0.055181, loss_ce: 0.088233
[17:55:58.016] iteration 1414 : loss : 0.041860, loss_ce: 0.064398
[17:55:59.150] iteration 1415 : loss : 0.037336, loss_ce: 0.059062
[17:56:00.088] iteration 1416 : loss : 0.038397, loss_ce: 0.060657
[17:56:01.024] iteration 1417 : loss : 0.054166, loss_ce: 0.084911
[17:56:02.055] iteration 1418 : loss : 0.045974, loss_ce: 0.069813
[17:56:03.205] iteration 1419 : loss : 0.034923, loss_ce: 0.054260
[17:56:04.145] iteration 1420 : loss : 0.036010, loss_ce: 0.055337
[17:56:05.218] iteration 1421 : loss : 0.055881, loss_ce: 0.089978
[17:56:06.145] iteration 1422 : loss : 0.035902, loss_ce: 0.055515
[17:56:07.185] iteration 1423 : loss : 0.043404, loss_ce: 0.067578
[17:56:08.275] iteration 1424 : loss : 0.055590, loss_ce: 0.087087
[17:56:09.243] iteration 1425 : loss : 0.048196, loss_ce: 0.073530
[17:56:10.170] iteration 1426 : loss : 0.037760, loss_ce: 0.057871
[17:56:11.229] iteration 1427 : loss : 0.034462, loss_ce: 0.050352
[17:56:12.428] iteration 1428 : loss : 0.042789, loss_ce: 0.065749
[17:56:13.376] iteration 1429 : loss : 0.054489, loss_ce: 0.087753
[17:56:14.326] iteration 1430 : loss : 0.044179, loss_ce: 0.070056
[17:56:15.311] iteration 1431 : loss : 0.044982, loss_ce: 0.071243
[17:56:16.291] iteration 1432 : loss : 0.042925, loss_ce: 0.068451
[17:56:17.265] iteration 1433 : loss : 0.040450, loss_ce: 0.066006
[17:56:18.217] iteration 1434 : loss : 0.052596, loss_ce: 0.083429
[17:56:19.201] iteration 1435 : loss : 0.040346, loss_ce: 0.065740
[17:56:20.214] iteration 1436 : loss : 0.066311, loss_ce: 0.108295
[17:56:21.200] iteration 1437 : loss : 0.047704, loss_ce: 0.077475
[17:56:22.261] iteration 1438 : loss : 0.043660, loss_ce: 0.069600
[17:56:23.258] iteration 1439 : loss : 0.050644, loss_ce: 0.079184
[17:56:24.397] iteration 1440 : loss : 0.031801, loss_ce: 0.050486
[17:56:25.461] iteration 1441 : loss : 0.044186, loss_ce: 0.067495
[17:56:26.464] iteration 1442 : loss : 0.040091, loss_ce: 0.061846
[17:56:27.451] iteration 1443 : loss : 0.038708, loss_ce: 0.059444
[17:56:28.436] iteration 1444 : loss : 0.051064, loss_ce: 0.078081
[17:56:29.559] iteration 1445 : loss : 0.035638, loss_ce: 0.056002
[17:56:30.504] iteration 1446 : loss : 0.048529, loss_ce: 0.077017
[17:56:31.529] iteration 1447 : loss : 0.054786, loss_ce: 0.088059
[17:56:32.551] iteration 1448 : loss : 0.052168, loss_ce: 0.081428
[17:56:33.552] iteration 1449 : loss : 0.052806, loss_ce: 0.087543
[17:56:34.656] iteration 1450 : loss : 0.039278, loss_ce: 0.061480
[17:56:35.806] iteration 1451 : loss : 0.043025, loss_ce: 0.066904
[17:56:36.741] iteration 1452 : loss : 0.037029, loss_ce: 0.056338
[17:56:37.703] iteration 1453 : loss : 0.048983, loss_ce: 0.074804
[17:56:38.627] iteration 1454 : loss : 0.038916, loss_ce: 0.061900
[17:56:39.738] iteration 1455 : loss : 0.058500, loss_ce: 0.092948
[17:56:40.629] iteration 1456 : loss : 0.037489, loss_ce: 0.059923
[17:56:41.623] iteration 1457 : loss : 0.042540, loss_ce: 0.069097
[17:56:42.583] iteration 1458 : loss : 0.050281, loss_ce: 0.079487
[17:56:43.700] iteration 1459 : loss : 0.046823, loss_ce: 0.068396
[17:56:44.657] iteration 1460 : loss : 0.035981, loss_ce: 0.056003
[17:56:45.691] iteration 1461 : loss : 0.040743, loss_ce: 0.065250
[17:56:46.718] iteration 1462 : loss : 0.063160, loss_ce: 0.102341
[17:56:47.830] iteration 1463 : loss : 0.035075, loss_ce: 0.057386
[17:56:48.807] iteration 1464 : loss : 0.036443, loss_ce: 0.056750
[17:56:49.858] iteration 1465 : loss : 0.050686, loss_ce: 0.080173
[17:56:50.781] iteration 1466 : loss : 0.041259, loss_ce: 0.063578
[17:56:51.799] iteration 1467 : loss : 0.035892, loss_ce: 0.056463
[17:56:52.785] iteration 1468 : loss : 0.042922, loss_ce: 0.066745
[17:56:53.855] iteration 1469 : loss : 0.049917, loss_ce: 0.077464
[17:56:54.827] iteration 1470 : loss : 0.047371, loss_ce: 0.073497
[17:56:55.929] iteration 1471 : loss : 0.053598, loss_ce: 0.084292
[17:56:56.959] iteration 1472 : loss : 0.036197, loss_ce: 0.059042
[17:56:58.102] iteration 1473 : loss : 0.039955, loss_ce: 0.061630
[17:56:59.072] iteration 1474 : loss : 0.041570, loss_ce: 0.062937
[17:57:00.186] iteration 1475 : loss : 0.044556, loss_ce: 0.072104
[17:57:01.157] iteration 1476 : loss : 0.084499, loss_ce: 0.137286
[17:57:02.174] iteration 1477 : loss : 0.036557, loss_ce: 0.058058
[17:57:03.130] iteration 1478 : loss : 0.032053, loss_ce: 0.048981
[17:57:04.133] iteration 1479 : loss : 0.029141, loss_ce: 0.045342
[17:57:05.246] iteration 1480 : loss : 0.041841, loss_ce: 0.065754
[17:57:06.393] iteration 1481 : loss : 0.041697, loss_ce: 0.066441
[17:57:07.316] iteration 1482 : loss : 0.059134, loss_ce: 0.092194
[17:57:08.332] iteration 1483 : loss : 0.039903, loss_ce: 0.061172
[17:57:09.344] iteration 1484 : loss : 0.069808, loss_ce: 0.112106
[17:57:10.334] iteration 1485 : loss : 0.035505, loss_ce: 0.053404
[17:57:11.269] iteration 1486 : loss : 0.065251, loss_ce: 0.103077
[17:57:12.308] iteration 1487 : loss : 0.059859, loss_ce: 0.094377
[17:57:13.266] iteration 1488 : loss : 0.040698, loss_ce: 0.065171
[17:57:14.298] iteration 1489 : loss : 0.039032, loss_ce: 0.062231
[17:57:15.324] iteration 1490 : loss : 0.036496, loss_ce: 0.058112
[17:57:16.387] iteration 1491 : loss : 0.071972, loss_ce: 0.122544
[17:57:17.367] iteration 1492 : loss : 0.044190, loss_ce: 0.069988
[17:57:18.445] iteration 1493 : loss : 0.043228, loss_ce: 0.067669
[17:57:19.398] iteration 1494 : loss : 0.050303, loss_ce: 0.081266
[17:57:20.324] iteration 1495 : loss : 0.035880, loss_ce: 0.055816
[17:57:21.333] iteration 1496 : loss : 0.039599, loss_ce: 0.062430
[17:57:22.337] iteration 1497 : loss : 0.042105, loss_ce: 0.067701
[17:57:23.352] iteration 1498 : loss : 0.040177, loss_ce: 0.064977
[17:57:24.324] iteration 1499 : loss : 0.043583, loss_ce: 0.068204
[17:57:25.238] iteration 1500 : loss : 0.037773, loss_ce: 0.058162
[17:57:26.359] iteration 1501 : loss : 0.045144, loss_ce: 0.071981
[17:57:27.378] iteration 1502 : loss : 0.047226, loss_ce: 0.072367
[17:57:28.290] iteration 1503 : loss : 0.045165, loss_ce: 0.069933
[17:57:29.237] iteration 1504 : loss : 0.064705, loss_ce: 0.099701
[17:57:30.342] iteration 1505 : loss : 0.036634, loss_ce: 0.057381
[17:57:31.417] iteration 1506 : loss : 0.045320, loss_ce: 0.073306
[17:57:32.388] iteration 1507 : loss : 0.039088, loss_ce: 0.061504
[17:57:33.379] iteration 1508 : loss : 0.043571, loss_ce: 0.069764
[17:57:34.256] iteration 1509 : loss : 0.042904, loss_ce: 0.066872
[17:57:35.282] iteration 1510 : loss : 0.036248, loss_ce: 0.057630
[17:57:36.292] iteration 1511 : loss : 0.037166, loss_ce: 0.059106
[17:57:37.240] iteration 1512 : loss : 0.039478, loss_ce: 0.063555
[17:57:38.196] iteration 1513 : loss : 0.055666, loss_ce: 0.090348
[17:57:39.277] iteration 1514 : loss : 0.040923, loss_ce: 0.062228
[17:57:40.250] iteration 1515 : loss : 0.052758, loss_ce: 0.082372
[17:57:41.281] iteration 1516 : loss : 0.033829, loss_ce: 0.052151
[17:57:42.274] iteration 1517 : loss : 0.044874, loss_ce: 0.071604
[17:57:43.314] iteration 1518 : loss : 0.053864, loss_ce: 0.085993
[17:57:44.353] iteration 1519 : loss : 0.041861, loss_ce: 0.065818
[17:57:45.303] iteration 1520 : loss : 0.062254, loss_ce: 0.103690
[17:57:46.296] iteration 1521 : loss : 0.055037, loss_ce: 0.085784
[17:57:47.354] iteration 1522 : loss : 0.038171, loss_ce: 0.062353
[17:57:48.284] iteration 1523 : loss : 0.035349, loss_ce: 0.055289
[17:57:49.314] iteration 1524 : loss : 0.035439, loss_ce: 0.055525
[17:57:50.440] iteration 1525 : loss : 0.058763, loss_ce: 0.092022
[17:57:51.453] iteration 1526 : loss : 0.052819, loss_ce: 0.086468
[17:57:52.579] iteration 1527 : loss : 0.038304, loss_ce: 0.057960
[17:57:53.617] iteration 1528 : loss : 0.044928, loss_ce: 0.069834
[17:57:54.765] iteration 1529 : loss : 0.043394, loss_ce: 0.070129
[17:57:55.762] iteration 1530 : loss : 0.054905, loss_ce: 0.088058
[17:57:56.839] iteration 1531 : loss : 0.051373, loss_ce: 0.081792
[17:57:57.893] iteration 1532 : loss : 0.051222, loss_ce: 0.081336
[17:57:58.928] iteration 1533 : loss : 0.062583, loss_ce: 0.100392
[17:57:59.984] iteration 1534 : loss : 0.046944, loss_ce: 0.073942
[17:58:00.957] iteration 1535 : loss : 0.036656, loss_ce: 0.057466
[17:58:01.939] iteration 1536 : loss : 0.039003, loss_ce: 0.061106
[17:58:03.003] iteration 1537 : loss : 0.037690, loss_ce: 0.059724
[17:58:03.971] iteration 1538 : loss : 0.046276, loss_ce: 0.072324
[17:58:04.954] iteration 1539 : loss : 0.035815, loss_ce: 0.055545
[17:58:05.991] iteration 1540 : loss : 0.034528, loss_ce: 0.054963
[17:58:06.982] iteration 1541 : loss : 0.032991, loss_ce: 0.053304
[17:58:07.995] iteration 1542 : loss : 0.070639, loss_ce: 0.115343
[17:58:09.069] iteration 1543 : loss : 0.043594, loss_ce: 0.068591
[17:58:10.102] iteration 1544 : loss : 0.041952, loss_ce: 0.066355
[17:58:10.986] iteration 1545 : loss : 0.036377, loss_ce: 0.055811
[17:58:11.937] iteration 1546 : loss : 0.040937, loss_ce: 0.063284
[17:58:12.936] iteration 1547 : loss : 0.039465, loss_ce: 0.059817
[17:58:13.840] iteration 1548 : loss : 0.029973, loss_ce: 0.046862
[17:58:14.928] iteration 1549 : loss : 0.034728, loss_ce: 0.055740
[17:58:15.974] iteration 1550 : loss : 0.038751, loss_ce: 0.057672
[17:58:16.944] iteration 1551 : loss : 0.032577, loss_ce: 0.050721
[17:58:17.912] iteration 1552 : loss : 0.034408, loss_ce: 0.056392
[17:58:18.885] iteration 1553 : loss : 0.031570, loss_ce: 0.049429
[17:58:19.834] iteration 1554 : loss : 0.041839, loss_ce: 0.064540
[17:58:20.777] iteration 1555 : loss : 0.056802, loss_ce: 0.090832
[17:58:21.845] iteration 1556 : loss : 0.031035, loss_ce: 0.047085
[17:58:22.906] iteration 1557 : loss : 0.035697, loss_ce: 0.056346
[17:58:23.924] iteration 1558 : loss : 0.046883, loss_ce: 0.072062
[17:58:24.964] iteration 1559 : loss : 0.057665, loss_ce: 0.093375
[17:58:25.961] iteration 1560 : loss : 0.033966, loss_ce: 0.054481
[17:58:27.147] iteration 1561 : loss : 0.041380, loss_ce: 0.065786
[17:58:28.187] iteration 1562 : loss : 0.039297, loss_ce: 0.060377
[17:58:29.158] iteration 1563 : loss : 0.062229, loss_ce: 0.099414
[17:58:30.143] iteration 1564 : loss : 0.060379, loss_ce: 0.093320
[17:58:31.155] iteration 1565 : loss : 0.046613, loss_ce: 0.075505
[17:58:32.167] iteration 1566 : loss : 0.037974, loss_ce: 0.058793
[17:58:33.200] iteration 1567 : loss : 0.029351, loss_ce: 0.046596
[17:58:34.179] iteration 1568 : loss : 0.089680, loss_ce: 0.152371
[17:58:35.213] iteration 1569 : loss : 0.035571, loss_ce: 0.055324
[17:58:36.360] iteration 1570 : loss : 0.040588, loss_ce: 0.065197
[17:58:37.294] iteration 1571 : loss : 0.039824, loss_ce: 0.061205
[17:58:38.305] iteration 1572 : loss : 0.039570, loss_ce: 0.063123
[17:58:39.217] iteration 1573 : loss : 0.037648, loss_ce: 0.060117
[17:58:40.194] iteration 1574 : loss : 0.034703, loss_ce: 0.055277
[17:58:41.361] iteration 1575 : loss : 0.035791, loss_ce: 0.054026
[17:58:42.400] iteration 1576 : loss : 0.033785, loss_ce: 0.052379
[17:58:43.460] iteration 1577 : loss : 0.036732, loss_ce: 0.054145
[17:58:44.337] iteration 1578 : loss : 0.068610, loss_ce: 0.113029
[17:58:45.352] iteration 1579 : loss : 0.062237, loss_ce: 0.100544
[17:58:46.401] iteration 1580 : loss : 0.045872, loss_ce: 0.071911
[17:58:47.457] iteration 1581 : loss : 0.052569, loss_ce: 0.079085
[17:58:48.580] iteration 1582 : loss : 0.057811, loss_ce: 0.089226
[17:58:49.542] iteration 1583 : loss : 0.037313, loss_ce: 0.058718
[17:58:50.589] iteration 1584 : loss : 0.046904, loss_ce: 0.076032
[17:58:51.642] iteration 1585 : loss : 0.035163, loss_ce: 0.056500
[17:58:52.625] iteration 1586 : loss : 0.039462, loss_ce: 0.062074
[17:58:53.589] iteration 1587 : loss : 0.042728, loss_ce: 0.066359
[17:58:54.513] iteration 1588 : loss : 0.042560, loss_ce: 0.066440
[17:58:55.484] iteration 1589 : loss : 0.049123, loss_ce: 0.076970
[17:58:56.494] iteration 1590 : loss : 0.039507, loss_ce: 0.061935
[17:58:57.615] iteration 1591 : loss : 0.044799, loss_ce: 0.067646
[17:58:58.564] iteration 1592 : loss : 0.036995, loss_ce: 0.059679
[17:58:59.582] iteration 1593 : loss : 0.046076, loss_ce: 0.070350
[17:59:00.590] iteration 1594 : loss : 0.041764, loss_ce: 0.065301
[17:59:01.593] iteration 1595 : loss : 0.049031, loss_ce: 0.076620
[17:59:02.613] iteration 1596 : loss : 0.062363, loss_ce: 0.099002
[17:59:03.729] iteration 1597 : loss : 0.054690, loss_ce: 0.089032
[17:59:04.733] iteration 1598 : loss : 0.038126, loss_ce: 0.062798
[17:59:05.717] iteration 1599 : loss : 0.037505, loss_ce: 0.057330
[17:59:06.653] iteration 1600 : loss : 0.042523, loss_ce: 0.066888
[17:59:07.699] iteration 1601 : loss : 0.041148, loss_ce: 0.062109
[17:59:08.642] iteration 1602 : loss : 0.030799, loss_ce: 0.049376
[17:59:09.662] iteration 1603 : loss : 0.063533, loss_ce: 0.102713
[17:59:10.627] iteration 1604 : loss : 0.056046, loss_ce: 0.085579
[17:59:11.567] iteration 1605 : loss : 0.037846, loss_ce: 0.060816
[17:59:12.625] iteration 1606 : loss : 0.031103, loss_ce: 0.050460
[17:59:13.552] iteration 1607 : loss : 0.047227, loss_ce: 0.075230
[17:59:14.642] iteration 1608 : loss : 0.031799, loss_ce: 0.048691
[17:59:15.588] iteration 1609 : loss : 0.073443, loss_ce: 0.124678
[17:59:16.590] iteration 1610 : loss : 0.037000, loss_ce: 0.057991
[17:59:17.605] iteration 1611 : loss : 0.038317, loss_ce: 0.061685
[17:59:18.648] iteration 1612 : loss : 0.042468, loss_ce: 0.067034
[17:59:19.690] iteration 1613 : loss : 0.048205, loss_ce: 0.077561
[17:59:20.670] iteration 1614 : loss : 0.033000, loss_ce: 0.054239
[17:59:21.622] iteration 1615 : loss : 0.036660, loss_ce: 0.058225
[17:59:22.635] iteration 1616 : loss : 0.045156, loss_ce: 0.071277
[17:59:23.530] iteration 1617 : loss : 0.036498, loss_ce: 0.054391
[17:59:24.543] iteration 1618 : loss : 0.050165, loss_ce: 0.081368
[17:59:25.601] iteration 1619 : loss : 0.051763, loss_ce: 0.078393
[17:59:26.588] iteration 1620 : loss : 0.035954, loss_ce: 0.056832
[17:59:27.603] iteration 1621 : loss : 0.043178, loss_ce: 0.067677
[17:59:28.549] iteration 1622 : loss : 0.040939, loss_ce: 0.065412
[17:59:29.472] iteration 1623 : loss : 0.047530, loss_ce: 0.078505
[17:59:30.487] iteration 1624 : loss : 0.039888, loss_ce: 0.060991
[17:59:31.531] iteration 1625 : loss : 0.036235, loss_ce: 0.056029
[17:59:32.559] iteration 1626 : loss : 0.042184, loss_ce: 0.067038
[17:59:33.669] iteration 1627 : loss : 0.038712, loss_ce: 0.059319
[17:59:34.593] iteration 1628 : loss : 0.037307, loss_ce: 0.058274
[17:59:35.562] iteration 1629 : loss : 0.030485, loss_ce: 0.047089
[17:59:36.512] iteration 1630 : loss : 0.050206, loss_ce: 0.079043
[17:59:37.497] iteration 1631 : loss : 0.042283, loss_ce: 0.066934
[17:59:38.571] iteration 1632 : loss : 0.040591, loss_ce: 0.063285
[17:59:39.638] iteration 1633 : loss : 0.060458, loss_ce: 0.097959
[17:59:40.723] iteration 1634 : loss : 0.046616, loss_ce: 0.072436
[17:59:41.653] iteration 1635 : loss : 0.038492, loss_ce: 0.059381
[17:59:42.658] iteration 1636 : loss : 0.042489, loss_ce: 0.066787
[17:59:43.649] iteration 1637 : loss : 0.042179, loss_ce: 0.065889
[17:59:44.632] iteration 1638 : loss : 0.038431, loss_ce: 0.060631
[17:59:45.553] iteration 1639 : loss : 0.032929, loss_ce: 0.051167
[17:59:46.558] iteration 1640 : loss : 0.043335, loss_ce: 0.071072
[17:59:47.491] iteration 1641 : loss : 0.037712, loss_ce: 0.057676
[17:59:48.496] iteration 1642 : loss : 0.041207, loss_ce: 0.062541
[17:59:49.534] iteration 1643 : loss : 0.050653, loss_ce: 0.079507
[17:59:50.527] iteration 1644 : loss : 0.035374, loss_ce: 0.054296
[17:59:51.510] iteration 1645 : loss : 0.066498, loss_ce: 0.110169
[17:59:52.455] iteration 1646 : loss : 0.047937, loss_ce: 0.073261
[17:59:53.595] iteration 1647 : loss : 0.042231, loss_ce: 0.068443
[17:59:54.700] iteration 1648 : loss : 0.038258, loss_ce: 0.058483
[17:59:55.653] iteration 1649 : loss : 0.038394, loss_ce: 0.060894
[17:59:56.643] iteration 1650 : loss : 0.076086, loss_ce: 0.120638
[17:59:57.732] iteration 1651 : loss : 0.046430, loss_ce: 0.072928
[17:59:58.740] iteration 1652 : loss : 0.042998, loss_ce: 0.070980
[17:59:59.640] iteration 1653 : loss : 0.050802, loss_ce: 0.082575
[18:00:00.679] iteration 1654 : loss : 0.033827, loss_ce: 0.052731
[18:00:01.699] iteration 1655 : loss : 0.034379, loss_ce: 0.053860
[18:00:02.728] iteration 1656 : loss : 0.037838, loss_ce: 0.061573
[18:00:03.800] iteration 1657 : loss : 0.047447, loss_ce: 0.074252
[18:00:04.896] iteration 1658 : loss : 0.040665, loss_ce: 0.062426
[18:00:05.913] iteration 1659 : loss : 0.040065, loss_ce: 0.062763
[18:00:06.935] iteration 1660 : loss : 0.040127, loss_ce: 0.063575
[18:00:08.059] iteration 1661 : loss : 0.041632, loss_ce: 0.063989
[18:00:08.951] iteration 1662 : loss : 0.041100, loss_ce: 0.064557
[18:00:09.881] iteration 1663 : loss : 0.033703, loss_ce: 0.052131
[18:00:10.908] iteration 1664 : loss : 0.039879, loss_ce: 0.063123
[18:00:11.945] iteration 1665 : loss : 0.044686, loss_ce: 0.071408
[18:00:12.889] iteration 1666 : loss : 0.028344, loss_ce: 0.042827
[18:00:13.874] iteration 1667 : loss : 0.041206, loss_ce: 0.065911
[18:00:14.858] iteration 1668 : loss : 0.031268, loss_ce: 0.049398
[18:00:15.807] iteration 1669 : loss : 0.060530, loss_ce: 0.099547
[18:00:16.769] iteration 1670 : loss : 0.043624, loss_ce: 0.069183
[18:00:17.737] iteration 1671 : loss : 0.036483, loss_ce: 0.058974
[18:00:18.786] iteration 1672 : loss : 0.046299, loss_ce: 0.071917
[18:00:19.878] iteration 1673 : loss : 0.036097, loss_ce: 0.056783
[18:00:20.890] iteration 1674 : loss : 0.040530, loss_ce: 0.063668
[18:00:21.840] iteration 1675 : loss : 0.028192, loss_ce: 0.044007
[18:00:22.795] iteration 1676 : loss : 0.052764, loss_ce: 0.081840
[18:00:23.837] iteration 1677 : loss : 0.032622, loss_ce: 0.053875
[18:00:24.790] iteration 1678 : loss : 0.042161, loss_ce: 0.066457
[18:00:25.843] iteration 1679 : loss : 0.068556, loss_ce: 0.114089
[18:00:26.889] iteration 1680 : loss : 0.051519, loss_ce: 0.085475
[18:00:27.876] iteration 1681 : loss : 0.048093, loss_ce: 0.077652
[18:00:28.900] iteration 1682 : loss : 0.033369, loss_ce: 0.052263
[18:00:29.884] iteration 1683 : loss : 0.045411, loss_ce: 0.071925
[18:00:30.924] iteration 1684 : loss : 0.034282, loss_ce: 0.054457
[18:00:31.971] iteration 1685 : loss : 0.043895, loss_ce: 0.069534
[18:00:32.937] iteration 1686 : loss : 0.036857, loss_ce: 0.059340
[18:00:34.024] iteration 1687 : loss : 0.047487, loss_ce: 0.074048
[18:00:35.089] iteration 1688 : loss : 0.029286, loss_ce: 0.044915
[18:00:36.081] iteration 1689 : loss : 0.039256, loss_ce: 0.060792
[18:00:37.136] iteration 1690 : loss : 0.039672, loss_ce: 0.063314
[18:00:38.184] iteration 1691 : loss : 0.039947, loss_ce: 0.062618
[18:00:39.119] iteration 1692 : loss : 0.044077, loss_ce: 0.068708
[18:00:40.110] iteration 1693 : loss : 0.039955, loss_ce: 0.059670
[18:00:41.027] iteration 1694 : loss : 0.039375, loss_ce: 0.063127
[18:00:41.943] iteration 1695 : loss : 0.076958, loss_ce: 0.126677
[18:00:42.902] iteration 1696 : loss : 0.048149, loss_ce: 0.075898
[18:00:43.946] iteration 1697 : loss : 0.035015, loss_ce: 0.054993
[18:00:44.931] iteration 1698 : loss : 0.055700, loss_ce: 0.086335
[18:00:46.094] iteration 1699 : loss : 0.042050, loss_ce: 0.067678
[18:00:47.160] iteration 1700 : loss : 0.036079, loss_ce: 0.056501
[18:00:48.161] iteration 1701 : loss : 0.037901, loss_ce: 0.057461
[18:00:49.262] iteration 1702 : loss : 0.048212, loss_ce: 0.077072
[18:00:50.201] iteration 1703 : loss : 0.045975, loss_ce: 0.072890
[18:00:51.157] iteration 1704 : loss : 0.035669, loss_ce: 0.054916
[18:00:52.166] iteration 1705 : loss : 0.029716, loss_ce: 0.045661
[18:00:53.191] iteration 1706 : loss : 0.046398, loss_ce: 0.073710
[18:00:54.216] iteration 1707 : loss : 0.037862, loss_ce: 0.059791
[18:00:55.196] iteration 1708 : loss : 0.054028, loss_ce: 0.085994
[18:00:56.224] iteration 1709 : loss : 0.079810, loss_ce: 0.132128
[18:00:57.269] iteration 1710 : loss : 0.056217, loss_ce: 0.094223
[18:00:58.348] iteration 1711 : loss : 0.049030, loss_ce: 0.079286
[18:00:59.402] iteration 1712 : loss : 0.048785, loss_ce: 0.079450
[18:01:00.412] iteration 1713 : loss : 0.047638, loss_ce: 0.075268
[18:01:01.405] iteration 1714 : loss : 0.051484, loss_ce: 0.078958
[18:01:02.331] iteration 1715 : loss : 0.048103, loss_ce: 0.078743
[18:01:03.292] iteration 1716 : loss : 0.041336, loss_ce: 0.063975
[18:01:04.256] iteration 1717 : loss : 0.065778, loss_ce: 0.107050
[18:01:05.223] iteration 1718 : loss : 0.044879, loss_ce: 0.069693
[18:01:06.185] iteration 1719 : loss : 0.035307, loss_ce: 0.056606
[18:01:07.185] iteration 1720 : loss : 0.051753, loss_ce: 0.083344
[18:01:08.274] iteration 1721 : loss : 0.041205, loss_ce: 0.065162
[18:01:09.275] iteration 1722 : loss : 0.043209, loss_ce: 0.067953
[18:01:10.200] iteration 1723 : loss : 0.040180, loss_ce: 0.059939
[18:01:11.260] iteration 1724 : loss : 0.050840, loss_ce: 0.078781
[18:01:12.205] iteration 1725 : loss : 0.035840, loss_ce: 0.055365
[18:01:13.249] iteration 1726 : loss : 0.039530, loss_ce: 0.059661
[18:01:14.183] iteration 1727 : loss : 0.053079, loss_ce: 0.084842
[18:01:15.157] iteration 1728 : loss : 0.035039, loss_ce: 0.053492
[18:01:16.179] iteration 1729 : loss : 0.043723, loss_ce: 0.069454
[18:01:17.168] iteration 1730 : loss : 0.046483, loss_ce: 0.070446
[18:01:18.180] iteration 1731 : loss : 0.051142, loss_ce: 0.082220
[18:01:19.149] iteration 1732 : loss : 0.033955, loss_ce: 0.053995
[18:01:20.201] iteration 1733 : loss : 0.031496, loss_ce: 0.047915
[18:01:21.155] iteration 1734 : loss : 0.032708, loss_ce: 0.050460
[18:01:22.226] iteration 1735 : loss : 0.046286, loss_ce: 0.073858
[18:01:23.140] iteration 1736 : loss : 0.033645, loss_ce: 0.053095
[18:01:24.266] iteration 1737 : loss : 0.039435, loss_ce: 0.062271
[18:01:25.226] iteration 1738 : loss : 0.034572, loss_ce: 0.052484
[18:01:26.225] iteration 1739 : loss : 0.033221, loss_ce: 0.052611
[18:01:27.293] iteration 1740 : loss : 0.037536, loss_ce: 0.056701
[18:01:28.267] iteration 1741 : loss : 0.033155, loss_ce: 0.051133
[18:01:29.229] iteration 1742 : loss : 0.048789, loss_ce: 0.076902
[18:01:30.175] iteration 1743 : loss : 0.037551, loss_ce: 0.057019
[18:01:31.193] iteration 1744 : loss : 0.038892, loss_ce: 0.062142
[18:01:32.192] iteration 1745 : loss : 0.034469, loss_ce: 0.054355
[18:01:33.308] iteration 1746 : loss : 0.037956, loss_ce: 0.059704
[18:01:34.332] iteration 1747 : loss : 0.041886, loss_ce: 0.066766
[18:01:35.323] iteration 1748 : loss : 0.038938, loss_ce: 0.059191
[18:01:36.295] iteration 1749 : loss : 0.044343, loss_ce: 0.071755
[18:01:37.297] iteration 1750 : loss : 0.038067, loss_ce: 0.060376
[18:01:38.371] iteration 1751 : loss : 0.038194, loss_ce: 0.058062
[18:01:39.319] iteration 1752 : loss : 0.041880, loss_ce: 0.065318
[18:01:40.280] iteration 1753 : loss : 0.040033, loss_ce: 0.061071
[18:01:41.214] iteration 1754 : loss : 0.047487, loss_ce: 0.075811
[18:01:42.234] iteration 1755 : loss : 0.035758, loss_ce: 0.057147
[18:01:43.281] iteration 1756 : loss : 0.035931, loss_ce: 0.057486
[18:01:44.243] iteration 1757 : loss : 0.033789, loss_ce: 0.053646
[18:01:45.244] iteration 1758 : loss : 0.037625, loss_ce: 0.059454
[18:01:46.293] iteration 1759 : loss : 0.071024, loss_ce: 0.110203
[18:01:47.370] iteration 1760 : loss : 0.039462, loss_ce: 0.061753
[18:01:48.369] iteration 1761 : loss : 0.045381, loss_ce: 0.074487
[18:01:49.352] iteration 1762 : loss : 0.040886, loss_ce: 0.062967
[18:01:50.429] iteration 1763 : loss : 0.044651, loss_ce: 0.068687
[18:01:51.385] iteration 1764 : loss : 0.047211, loss_ce: 0.073569
[18:01:52.419] iteration 1765 : loss : 0.069609, loss_ce: 0.105889
[18:01:53.392] iteration 1766 : loss : 0.048363, loss_ce: 0.076126
[18:01:54.434] iteration 1767 : loss : 0.041518, loss_ce: 0.064500
[18:01:55.447] iteration 1768 : loss : 0.031999, loss_ce: 0.052097
[18:01:56.480] iteration 1769 : loss : 0.054064, loss_ce: 0.087340
[18:01:57.476] iteration 1770 : loss : 0.060428, loss_ce: 0.099670
[18:01:58.599] iteration 1771 : loss : 0.036060, loss_ce: 0.058341
[18:01:59.565] iteration 1772 : loss : 0.043689, loss_ce: 0.067482
[18:02:00.620] iteration 1773 : loss : 0.036324, loss_ce: 0.056309
[18:02:01.664] iteration 1774 : loss : 0.037177, loss_ce: 0.058984
[18:02:02.681] iteration 1775 : loss : 0.037549, loss_ce: 0.058807
[18:02:03.781] iteration 1776 : loss : 0.036548, loss_ce: 0.057987
[18:02:04.765] iteration 1777 : loss : 0.042538, loss_ce: 0.065300
[18:02:05.862] iteration 1778 : loss : 0.066114, loss_ce: 0.104583
[18:02:06.985] iteration 1779 : loss : 0.048397, loss_ce: 0.074579
[18:02:07.984] iteration 1780 : loss : 0.033048, loss_ce: 0.053740
[18:02:08.992] iteration 1781 : loss : 0.031304, loss_ce: 0.048839
[18:02:10.065] iteration 1782 : loss : 0.042631, loss_ce: 0.067096
[18:02:10.985] iteration 1783 : loss : 0.038747, loss_ce: 0.059591
[18:02:12.082] iteration 1784 : loss : 0.040132, loss_ce: 0.065182
[18:02:13.145] iteration 1785 : loss : 0.035230, loss_ce: 0.056779
[18:02:14.164] iteration 1786 : loss : 0.044653, loss_ce: 0.071917
[18:02:15.284] iteration 1787 : loss : 0.057594, loss_ce: 0.093088
[18:02:16.208] iteration 1788 : loss : 0.039289, loss_ce: 0.062196
[18:02:17.176] iteration 1789 : loss : 0.031185, loss_ce: 0.048165
[18:02:18.129] iteration 1790 : loss : 0.040296, loss_ce: 0.063087
[18:02:19.280] iteration 1791 : loss : 0.035891, loss_ce: 0.056414
[18:02:20.225] iteration 1792 : loss : 0.039303, loss_ce: 0.062303
[18:02:21.267] iteration 1793 : loss : 0.031848, loss_ce: 0.050114
[18:02:22.370] iteration 1794 : loss : 0.057508, loss_ce: 0.092288
[18:02:23.307] iteration 1795 : loss : 0.036797, loss_ce: 0.056644
[18:02:24.221] iteration 1796 : loss : 0.035670, loss_ce: 0.057241
[18:02:25.212] iteration 1797 : loss : 0.047648, loss_ce: 0.074263
[18:02:26.317] iteration 1798 : loss : 0.027824, loss_ce: 0.042529
[18:02:27.267] iteration 1799 : loss : 0.035261, loss_ce: 0.055545
[18:02:28.208] iteration 1800 : loss : 0.044556, loss_ce: 0.072247
[18:02:29.195] iteration 1801 : loss : 0.040132, loss_ce: 0.063510
[18:02:30.191] iteration 1802 : loss : 0.038514, loss_ce: 0.059213
[18:02:31.309] iteration 1803 : loss : 0.038450, loss_ce: 0.060644
[18:02:32.275] iteration 1804 : loss : 0.052186, loss_ce: 0.084199
[18:02:33.236] iteration 1805 : loss : 0.035238, loss_ce: 0.055114
[18:02:34.307] iteration 1806 : loss : 0.029932, loss_ce: 0.042445
[18:02:35.310] iteration 1807 : loss : 0.034395, loss_ce: 0.053458
[18:02:36.277] iteration 1808 : loss : 0.042758, loss_ce: 0.068154
[18:02:37.192] iteration 1809 : loss : 0.030820, loss_ce: 0.048001
[18:02:38.308] iteration 1810 : loss : 0.059664, loss_ce: 0.092970
[18:02:39.313] iteration 1811 : loss : 0.056779, loss_ce: 0.091282
[18:02:40.278] iteration 1812 : loss : 0.040423, loss_ce: 0.062913
[18:02:41.182] iteration 1813 : loss : 0.036013, loss_ce: 0.055804
[18:02:42.159] iteration 1814 : loss : 0.049728, loss_ce: 0.078876
[18:02:43.108] iteration 1815 : loss : 0.037200, loss_ce: 0.057933
[18:02:44.153] iteration 1816 : loss : 0.026483, loss_ce: 0.040984
[18:02:45.256] iteration 1817 : loss : 0.029369, loss_ce: 0.045556
[18:02:46.385] iteration 1818 : loss : 0.035152, loss_ce: 0.053921
[18:02:47.438] iteration 1819 : loss : 0.033242, loss_ce: 0.052527
[18:02:48.428] iteration 1820 : loss : 0.046314, loss_ce: 0.069965
[18:02:49.422] iteration 1821 : loss : 0.056165, loss_ce: 0.091071
[18:02:50.404] iteration 1822 : loss : 0.042742, loss_ce: 0.066900
[18:02:51.534] iteration 1823 : loss : 0.061472, loss_ce: 0.100155
[18:02:52.524] iteration 1824 : loss : 0.038423, loss_ce: 0.059360
[18:02:53.615] iteration 1825 : loss : 0.035271, loss_ce: 0.056346
[18:02:54.564] iteration 1826 : loss : 0.030759, loss_ce: 0.048998
[18:02:55.512] iteration 1827 : loss : 0.037018, loss_ce: 0.058167
[18:02:56.505] iteration 1828 : loss : 0.044356, loss_ce: 0.073565
[18:02:57.466] iteration 1829 : loss : 0.041877, loss_ce: 0.065463
[18:02:58.528] iteration 1830 : loss : 0.056691, loss_ce: 0.090621
[18:02:59.581] iteration 1831 : loss : 0.031186, loss_ce: 0.050052
[18:03:00.512] iteration 1832 : loss : 0.065559, loss_ce: 0.105694
[18:03:01.489] iteration 1833 : loss : 0.037859, loss_ce: 0.057851
[18:03:02.425] iteration 1834 : loss : 0.043765, loss_ce: 0.070052
[18:03:03.443] iteration 1835 : loss : 0.048423, loss_ce: 0.073486
[18:03:04.389] iteration 1836 : loss : 0.039055, loss_ce: 0.061874
[18:03:05.395] iteration 1837 : loss : 0.042939, loss_ce: 0.070079
[18:03:06.389] iteration 1838 : loss : 0.035865, loss_ce: 0.057964
[18:03:07.286] iteration 1839 : loss : 0.032954, loss_ce: 0.051132
[18:03:08.306] iteration 1840 : loss : 0.054215, loss_ce: 0.086065
[18:03:09.330] iteration 1841 : loss : 0.039023, loss_ce: 0.060370
[18:03:10.349] iteration 1842 : loss : 0.065402, loss_ce: 0.108980
[18:03:11.352] iteration 1843 : loss : 0.033656, loss_ce: 0.053822
[18:03:12.345] iteration 1844 : loss : 0.058365, loss_ce: 0.093759
[18:03:13.339] iteration 1845 : loss : 0.042743, loss_ce: 0.068591
[18:03:14.417] iteration 1846 : loss : 0.054113, loss_ce: 0.083937
[18:03:15.358] iteration 1847 : loss : 0.036966, loss_ce: 0.058156
[18:03:16.346] iteration 1848 : loss : 0.047003, loss_ce: 0.073721
[18:03:17.337] iteration 1849 : loss : 0.029450, loss_ce: 0.046272
[18:03:18.312] iteration 1850 : loss : 0.071611, loss_ce: 0.115911
[18:03:19.304] iteration 1851 : loss : 0.058301, loss_ce: 0.089853
[18:03:20.339] iteration 1852 : loss : 0.039949, loss_ce: 0.063608
[18:03:21.322] iteration 1853 : loss : 0.041761, loss_ce: 0.066482
[18:03:22.297] iteration 1854 : loss : 0.045396, loss_ce: 0.073043
[18:03:23.326] iteration 1855 : loss : 0.042965, loss_ce: 0.069151
[18:03:24.516] iteration 1856 : loss : 0.030533, loss_ce: 0.049469
[18:03:25.500] iteration 1857 : loss : 0.045805, loss_ce: 0.072290
[18:03:26.451] iteration 1858 : loss : 0.039153, loss_ce: 0.063847
[18:03:27.468] iteration 1859 : loss : 0.041518, loss_ce: 0.066639
[18:03:28.467] iteration 1860 : loss : 0.041819, loss_ce: 0.066466
[18:03:29.519] iteration 1861 : loss : 0.039311, loss_ce: 0.062900
[18:03:30.504] iteration 1862 : loss : 0.048522, loss_ce: 0.071505
[18:03:31.651] iteration 1863 : loss : 0.039379, loss_ce: 0.061384
[18:03:32.663] iteration 1864 : loss : 0.047026, loss_ce: 0.072264
[18:03:33.685] iteration 1865 : loss : 0.049076, loss_ce: 0.077807
[18:03:34.624] iteration 1866 : loss : 0.040147, loss_ce: 0.062966
[18:03:35.639] iteration 1867 : loss : 0.032074, loss_ce: 0.050339
[18:03:36.611] iteration 1868 : loss : 0.038337, loss_ce: 0.059506
[18:03:37.606] iteration 1869 : loss : 0.033283, loss_ce: 0.052713
[18:03:38.613] iteration 1870 : loss : 0.038013, loss_ce: 0.060029
[18:03:39.574] iteration 1871 : loss : 0.052303, loss_ce: 0.083429
[18:03:40.584] iteration 1872 : loss : 0.038025, loss_ce: 0.059548
[18:03:41.556] iteration 1873 : loss : 0.031817, loss_ce: 0.049960
[18:03:42.614] iteration 1874 : loss : 0.052383, loss_ce: 0.078595
[18:03:43.630] iteration 1875 : loss : 0.033248, loss_ce: 0.052578
[18:03:44.606] iteration 1876 : loss : 0.038748, loss_ce: 0.059162
[18:03:45.652] iteration 1877 : loss : 0.043726, loss_ce: 0.070636
[18:03:46.641] iteration 1878 : loss : 0.041602, loss_ce: 0.066441
[18:03:47.550] iteration 1879 : loss : 0.036455, loss_ce: 0.056164
[18:03:48.574] iteration 1880 : loss : 0.036616, loss_ce: 0.058341
[18:03:49.641] iteration 1881 : loss : 0.034801, loss_ce: 0.054302
[18:03:50.687] iteration 1882 : loss : 0.033280, loss_ce: 0.051020
[18:03:51.758] iteration 1883 : loss : 0.037114, loss_ce: 0.059118
[18:03:52.729] iteration 1884 : loss : 0.040448, loss_ce: 0.062706
[18:03:53.693] iteration 1885 : loss : 0.038462, loss_ce: 0.059348
[18:03:54.730] iteration 1886 : loss : 0.031530, loss_ce: 0.049293
[18:03:55.738] iteration 1887 : loss : 0.037758, loss_ce: 0.058154
[18:03:56.741] iteration 1888 : loss : 0.048726, loss_ce: 0.075471
[18:03:57.777] iteration 1889 : loss : 0.041522, loss_ce: 0.065302
[18:03:58.763] iteration 1890 : loss : 0.046649, loss_ce: 0.074275
[18:03:59.885] iteration 1891 : loss : 0.032916, loss_ce: 0.052343
[18:04:00.886] iteration 1892 : loss : 0.035827, loss_ce: 0.058147
[18:04:01.888] iteration 1893 : loss : 0.040895, loss_ce: 0.063684
[18:04:02.855] iteration 1894 : loss : 0.044245, loss_ce: 0.070494
[18:04:03.871] iteration 1895 : loss : 0.036291, loss_ce: 0.056767
[18:04:04.831] iteration 1896 : loss : 0.034511, loss_ce: 0.053593
[18:04:05.795] iteration 1897 : loss : 0.034157, loss_ce: 0.052569
[18:04:06.925] iteration 1898 : loss : 0.055057, loss_ce: 0.086601
[18:04:07.905] iteration 1899 : loss : 0.034673, loss_ce: 0.054464
[18:04:08.924] iteration 1900 : loss : 0.034847, loss_ce: 0.054565
[18:04:09.927] iteration 1901 : loss : 0.032978, loss_ce: 0.053195
[18:04:10.939] iteration 1902 : loss : 0.041812, loss_ce: 0.063859
[18:04:11.968] iteration 1903 : loss : 0.040430, loss_ce: 0.063532
[18:04:13.006] iteration 1904 : loss : 0.041883, loss_ce: 0.066859
[18:04:13.989] iteration 1905 : loss : 0.049157, loss_ce: 0.075845
[18:04:14.969] iteration 1906 : loss : 0.053161, loss_ce: 0.085644
[18:04:16.023] iteration 1907 : loss : 0.055478, loss_ce: 0.085846
[18:04:17.025] iteration 1908 : loss : 0.046064, loss_ce: 0.072387
[18:04:17.997] iteration 1909 : loss : 0.042053, loss_ce: 0.068721
[18:04:18.994] iteration 1910 : loss : 0.041960, loss_ce: 0.065506
[18:04:20.021] iteration 1911 : loss : 0.042881, loss_ce: 0.065531
[18:04:21.101] iteration 1912 : loss : 0.046302, loss_ce: 0.074710
[18:04:22.172] iteration 1913 : loss : 0.038363, loss_ce: 0.059088
[18:04:23.211] iteration 1914 : loss : 0.035026, loss_ce: 0.054632
[18:04:24.328] iteration 1915 : loss : 0.038641, loss_ce: 0.062241
[18:04:25.259] iteration 1916 : loss : 0.036196, loss_ce: 0.052817
[18:04:26.277] iteration 1917 : loss : 0.048717, loss_ce: 0.076562
[18:04:27.265] iteration 1918 : loss : 0.039034, loss_ce: 0.061936
[18:04:28.267] iteration 1919 : loss : 0.041206, loss_ce: 0.064223
[18:04:29.249] iteration 1920 : loss : 0.045656, loss_ce: 0.071170
[18:04:30.423] iteration 1921 : loss : 0.041000, loss_ce: 0.063285
[18:04:31.423] iteration 1922 : loss : 0.050274, loss_ce: 0.078640
[18:04:32.381] iteration 1923 : loss : 0.045779, loss_ce: 0.074339
[18:04:33.387] iteration 1924 : loss : 0.040787, loss_ce: 0.064199
[18:04:34.444] iteration 1925 : loss : 0.061331, loss_ce: 0.101743
[18:04:35.446] iteration 1926 : loss : 0.033139, loss_ce: 0.052160
[18:04:36.409] iteration 1927 : loss : 0.066133, loss_ce: 0.108913
[18:04:37.349] iteration 1928 : loss : 0.040143, loss_ce: 0.063195
[18:04:38.404] iteration 1929 : loss : 0.036762, loss_ce: 0.055619
[18:04:39.450] iteration 1930 : loss : 0.057386, loss_ce: 0.089666
[18:04:40.440] iteration 1931 : loss : 0.040214, loss_ce: 0.062738
[18:04:41.420] iteration 1932 : loss : 0.044282, loss_ce: 0.069496
[18:04:42.459] iteration 1933 : loss : 0.034004, loss_ce: 0.054437
[18:04:43.542] iteration 1934 : loss : 0.040130, loss_ce: 0.063820
[18:04:44.628] iteration 1935 : loss : 0.085251, loss_ce: 0.142897
[18:04:45.620] iteration 1936 : loss : 0.058026, loss_ce: 0.096347
[18:04:46.578] iteration 1937 : loss : 0.042961, loss_ce: 0.071274
[18:04:47.667] iteration 1938 : loss : 0.037786, loss_ce: 0.062250
[18:04:48.676] iteration 1939 : loss : 0.040756, loss_ce: 0.064343
[18:04:49.741] iteration 1940 : loss : 0.047966, loss_ce: 0.076855
[18:04:50.789] iteration 1941 : loss : 0.043434, loss_ce: 0.068636
[18:04:51.873] iteration 1942 : loss : 0.036504, loss_ce: 0.058751
[18:04:52.927] iteration 1943 : loss : 0.047725, loss_ce: 0.076111
[18:04:53.890] iteration 1944 : loss : 0.035178, loss_ce: 0.055758
[18:04:55.020] iteration 1945 : loss : 0.048916, loss_ce: 0.079383
[18:04:55.984] iteration 1946 : loss : 0.032793, loss_ce: 0.052798
[18:04:57.026] iteration 1947 : loss : 0.038716, loss_ce: 0.060549
[18:04:58.103] iteration 1948 : loss : 0.037783, loss_ce: 0.060687
[18:04:59.148] iteration 1949 : loss : 0.033769, loss_ce: 0.053334
[18:05:00.171] iteration 1950 : loss : 0.062448, loss_ce: 0.100134
[18:05:01.134] iteration 1951 : loss : 0.047125, loss_ce: 0.074362
[18:05:02.232] iteration 1952 : loss : 0.029957, loss_ce: 0.046227
[18:05:03.184] iteration 1953 : loss : 0.047173, loss_ce: 0.074577
[18:05:04.325] iteration 1954 : loss : 0.033124, loss_ce: 0.051039
[18:05:05.379] iteration 1955 : loss : 0.032268, loss_ce: 0.050522
[18:05:06.358] iteration 1956 : loss : 0.065941, loss_ce: 0.109831
[18:05:07.371] iteration 1957 : loss : 0.041443, loss_ce: 0.066127
[18:05:08.405] iteration 1958 : loss : 0.032620, loss_ce: 0.050157
[18:05:09.407] iteration 1959 : loss : 0.033667, loss_ce: 0.053001
[18:05:10.399] iteration 1960 : loss : 0.040946, loss_ce: 0.061256
[18:05:11.463] iteration 1961 : loss : 0.033359, loss_ce: 0.051692
[18:05:12.427] iteration 1962 : loss : 0.049287, loss_ce: 0.078376
[18:05:13.399] iteration 1963 : loss : 0.035819, loss_ce: 0.057218
[18:05:14.383] iteration 1964 : loss : 0.038150, loss_ce: 0.061654
[18:05:15.356] iteration 1965 : loss : 0.042110, loss_ce: 0.065275
[18:05:16.347] iteration 1966 : loss : 0.033785, loss_ce: 0.051498
[18:05:17.400] iteration 1967 : loss : 0.049437, loss_ce: 0.079054
[18:05:18.378] iteration 1968 : loss : 0.048449, loss_ce: 0.079413
[18:05:19.381] iteration 1969 : loss : 0.037716, loss_ce: 0.059585
[18:05:20.375] iteration 1970 : loss : 0.040226, loss_ce: 0.063953
[18:05:21.359] iteration 1971 : loss : 0.033931, loss_ce: 0.053749
[18:05:22.393] iteration 1972 : loss : 0.039811, loss_ce: 0.063698
[18:05:23.348] iteration 1973 : loss : 0.035772, loss_ce: 0.055738
[18:05:24.398] iteration 1974 : loss : 0.036075, loss_ce: 0.056987
[18:05:25.381] iteration 1975 : loss : 0.037655, loss_ce: 0.060502
[18:05:26.425] iteration 1976 : loss : 0.036998, loss_ce: 0.058865
[18:05:27.462] iteration 1977 : loss : 0.038128, loss_ce: 0.059927
[18:05:28.558] iteration 1978 : loss : 0.030510, loss_ce: 0.048890
[18:05:29.592] iteration 1979 : loss : 0.031981, loss_ce: 0.050599
[18:05:30.630] iteration 1980 : loss : 0.036002, loss_ce: 0.057040
[18:05:31.623] iteration 1981 : loss : 0.031385, loss_ce: 0.047718
[18:05:32.698] iteration 1982 : loss : 0.034616, loss_ce: 0.052777
[18:05:33.695] iteration 1983 : loss : 0.032104, loss_ce: 0.048247
[18:05:34.732] iteration 1984 : loss : 0.035715, loss_ce: 0.055995
[18:05:35.768] iteration 1985 : loss : 0.049426, loss_ce: 0.078339
[18:05:36.757] iteration 1986 : loss : 0.034818, loss_ce: 0.053245
[18:05:37.768] iteration 1987 : loss : 0.056314, loss_ce: 0.091132
[18:05:38.761] iteration 1988 : loss : 0.053969, loss_ce: 0.088685
[18:05:39.730] iteration 1989 : loss : 0.040953, loss_ce: 0.064294
[18:05:40.726] iteration 1990 : loss : 0.047178, loss_ce: 0.075697
[18:05:41.743] iteration 1991 : loss : 0.061779, loss_ce: 0.101576
[18:05:42.691] iteration 1992 : loss : 0.031946, loss_ce: 0.051188
[18:05:43.666] iteration 1993 : loss : 0.055250, loss_ce: 0.082274
[18:05:44.611] iteration 1994 : loss : 0.055931, loss_ce: 0.091477
[18:05:45.601] iteration 1995 : loss : 0.032225, loss_ce: 0.050476
[18:05:46.613] iteration 1996 : loss : 0.046270, loss_ce: 0.073320
[18:05:47.611] iteration 1997 : loss : 0.031937, loss_ce: 0.050657
[18:05:48.612] iteration 1998 : loss : 0.033636, loss_ce: 0.052039
[18:05:49.611] iteration 1999 : loss : 0.033454, loss_ce: 0.052605
[18:05:50.603] iteration 2000 : loss : 0.034515, loss_ce: 0.052496
[18:05:51.642] iteration 2001 : loss : 0.036638, loss_ce: 0.054708
[18:05:52.653] iteration 2002 : loss : 0.044086, loss_ce: 0.070783
[18:05:53.810] iteration 2003 : loss : 0.033601, loss_ce: 0.050784
[18:05:54.850] iteration 2004 : loss : 0.034378, loss_ce: 0.054753
[18:05:55.929] iteration 2005 : loss : 0.077196, loss_ce: 0.125234
[18:05:57.027] iteration 2006 : loss : 0.036636, loss_ce: 0.055631
[18:05:58.086] iteration 2007 : loss : 0.044759, loss_ce: 0.071907
[18:05:59.186] iteration 2008 : loss : 0.038355, loss_ce: 0.061741
[18:06:00.180] iteration 2009 : loss : 0.048320, loss_ce: 0.075867
[18:06:01.171] iteration 2010 : loss : 0.041159, loss_ce: 0.063753
[18:06:02.171] iteration 2011 : loss : 0.048419, loss_ce: 0.074769
[18:06:03.169] iteration 2012 : loss : 0.053746, loss_ce: 0.081753
[18:06:04.227] iteration 2013 : loss : 0.047488, loss_ce: 0.076490
[18:06:05.236] iteration 2014 : loss : 0.042788, loss_ce: 0.067562
[18:06:06.354] iteration 2015 : loss : 0.032606, loss_ce: 0.050651
[18:06:07.447] iteration 2016 : loss : 0.045692, loss_ce: 0.068638
[18:06:08.499] iteration 2017 : loss : 0.037960, loss_ce: 0.059736
[18:06:09.585] iteration 2018 : loss : 0.034683, loss_ce: 0.053913
[18:06:10.578] iteration 2019 : loss : 0.039575, loss_ce: 0.062185
[18:06:11.533] iteration 2020 : loss : 0.038558, loss_ce: 0.060831
[18:06:12.529] iteration 2021 : loss : 0.064001, loss_ce: 0.099795
[18:06:13.530] iteration 2022 : loss : 0.041407, loss_ce: 0.065566
[18:06:14.462] iteration 2023 : loss : 0.041359, loss_ce: 0.062924
[18:06:15.551] iteration 2024 : loss : 0.055730, loss_ce: 0.091428
[18:06:16.465] iteration 2025 : loss : 0.033202, loss_ce: 0.052414
[18:06:17.513] iteration 2026 : loss : 0.046213, loss_ce: 0.073402
[18:06:18.573] iteration 2027 : loss : 0.034113, loss_ce: 0.053321
[18:06:19.578] iteration 2028 : loss : 0.038594, loss_ce: 0.059077
[18:06:20.521] iteration 2029 : loss : 0.049109, loss_ce: 0.077558
[18:06:21.531] iteration 2030 : loss : 0.039895, loss_ce: 0.061936
[18:06:22.582] iteration 2031 : loss : 0.030655, loss_ce: 0.048218
[18:06:23.672] iteration 2032 : loss : 0.027323, loss_ce: 0.040981
[18:06:24.728] iteration 2033 : loss : 0.063042, loss_ce: 0.105006
[18:06:25.776] iteration 2034 : loss : 0.039008, loss_ce: 0.062232
[18:06:26.784] iteration 2035 : loss : 0.038078, loss_ce: 0.058764
[18:06:27.878] iteration 2036 : loss : 0.043857, loss_ce: 0.067158
[18:06:29.020] iteration 2037 : loss : 0.043826, loss_ce: 0.065464
[18:06:29.941] iteration 2038 : loss : 0.033043, loss_ce: 0.052994
[18:06:30.931] iteration 2039 : loss : 0.052262, loss_ce: 0.081397
[18:06:31.898] iteration 2040 : loss : 0.041795, loss_ce: 0.067235
[18:06:32.870] iteration 2041 : loss : 0.035674, loss_ce: 0.056823
[18:06:33.846] iteration 2042 : loss : 0.035640, loss_ce: 0.055620
[18:06:34.795] iteration 2043 : loss : 0.038735, loss_ce: 0.060559
[18:06:35.798] iteration 2044 : loss : 0.034953, loss_ce: 0.052655
[18:06:36.798] iteration 2045 : loss : 0.045638, loss_ce: 0.072694
[18:06:37.876] iteration 2046 : loss : 0.057466, loss_ce: 0.089816
[18:06:38.925] iteration 2047 : loss : 0.033666, loss_ce: 0.052569
[18:06:39.938] iteration 2048 : loss : 0.036642, loss_ce: 0.058749
[18:06:40.859] iteration 2049 : loss : 0.035100, loss_ce: 0.055212
[18:06:41.845] iteration 2050 : loss : 0.033466, loss_ce: 0.051731
[18:06:42.876] iteration 2051 : loss : 0.059514, loss_ce: 0.097580
[18:06:43.806] iteration 2052 : loss : 0.045037, loss_ce: 0.071159
[18:06:44.865] iteration 2053 : loss : 0.053851, loss_ce: 0.084368
[18:06:45.913] iteration 2054 : loss : 0.051257, loss_ce: 0.078783
[18:06:46.947] iteration 2055 : loss : 0.062136, loss_ce: 0.101073
[18:06:47.931] iteration 2056 : loss : 0.034402, loss_ce: 0.053895
[18:06:48.909] iteration 2057 : loss : 0.035675, loss_ce: 0.054032
[18:06:49.901] iteration 2058 : loss : 0.039886, loss_ce: 0.060326
[18:06:50.923] iteration 2059 : loss : 0.062062, loss_ce: 0.092449
[18:06:51.843] iteration 2060 : loss : 0.032501, loss_ce: 0.050362
[18:06:52.797] iteration 2061 : loss : 0.048464, loss_ce: 0.077289
[18:06:53.820] iteration 2062 : loss : 0.031094, loss_ce: 0.048236
[18:06:54.773] iteration 2063 : loss : 0.037880, loss_ce: 0.060274
[18:06:55.841] iteration 2064 : loss : 0.046089, loss_ce: 0.073959
[18:06:56.914] iteration 2065 : loss : 0.046871, loss_ce: 0.076167
[18:06:57.895] iteration 2066 : loss : 0.031254, loss_ce: 0.049920
[18:06:58.906] iteration 2067 : loss : 0.038572, loss_ce: 0.061465
[18:06:59.962] iteration 2068 : loss : 0.046188, loss_ce: 0.072037
[18:07:00.919] iteration 2069 : loss : 0.039551, loss_ce: 0.063864
[18:07:01.828] iteration 2070 : loss : 0.031049, loss_ce: 0.049488
[18:07:02.935] iteration 2071 : loss : 0.035682, loss_ce: 0.056096
[18:07:03.953] iteration 2072 : loss : 0.045177, loss_ce: 0.072281
[18:07:04.943] iteration 2073 : loss : 0.052186, loss_ce: 0.089100
[18:07:05.971] iteration 2074 : loss : 0.034084, loss_ce: 0.052031
[18:07:06.975] iteration 2075 : loss : 0.038598, loss_ce: 0.062551
[18:07:07.964] iteration 2076 : loss : 0.068694, loss_ce: 0.111350
[18:07:09.089] iteration 2077 : loss : 0.049481, loss_ce: 0.078366
[18:07:10.255] iteration 2078 : loss : 0.034722, loss_ce: 0.055643
[18:07:11.213] iteration 2079 : loss : 0.029917, loss_ce: 0.047601
[18:07:12.324] iteration 2080 : loss : 0.048472, loss_ce: 0.077865
[18:07:13.331] iteration 2081 : loss : 0.034022, loss_ce: 0.053756
[18:07:14.398] iteration 2082 : loss : 0.029453, loss_ce: 0.047287
[18:07:15.385] iteration 2083 : loss : 0.034412, loss_ce: 0.052497
[18:07:16.375] iteration 2084 : loss : 0.040827, loss_ce: 0.062460
[18:07:17.442] iteration 2085 : loss : 0.034338, loss_ce: 0.052153
[18:07:18.543] iteration 2086 : loss : 0.037554, loss_ce: 0.059718
[18:07:19.490] iteration 2087 : loss : 0.038061, loss_ce: 0.059767
[18:07:20.551] iteration 2088 : loss : 0.042127, loss_ce: 0.063880
[18:07:21.603] iteration 2089 : loss : 0.034369, loss_ce: 0.054691
[18:07:22.591] iteration 2090 : loss : 0.034149, loss_ce: 0.052620
[18:07:23.648] iteration 2091 : loss : 0.033829, loss_ce: 0.053905
[18:07:24.742] iteration 2092 : loss : 0.038659, loss_ce: 0.062137
[18:07:25.754] iteration 2093 : loss : 0.051431, loss_ce: 0.075822
[18:07:26.801] iteration 2094 : loss : 0.034059, loss_ce: 0.053608
[18:07:27.824] iteration 2095 : loss : 0.044782, loss_ce: 0.071189
[18:07:28.873] iteration 2096 : loss : 0.040428, loss_ce: 0.064712
[18:07:29.920] iteration 2097 : loss : 0.038315, loss_ce: 0.057900
[18:07:30.871] iteration 2098 : loss : 0.031364, loss_ce: 0.047474
[18:07:31.933] iteration 2099 : loss : 0.048461, loss_ce: 0.077865
[18:07:32.960] iteration 2100 : loss : 0.050504, loss_ce: 0.082828
[18:07:33.977] iteration 2101 : loss : 0.029424, loss_ce: 0.046779
[18:07:34.923] iteration 2102 : loss : 0.045555, loss_ce: 0.071287
[18:07:35.879] iteration 2103 : loss : 0.038358, loss_ce: 0.061222
[18:07:36.993] iteration 2104 : loss : 0.046562, loss_ce: 0.073234
[18:07:37.946] iteration 2105 : loss : 0.033919, loss_ce: 0.055467
[18:07:38.905] iteration 2106 : loss : 0.042165, loss_ce: 0.068531
[18:07:39.844] iteration 2107 : loss : 0.034463, loss_ce: 0.055472
[18:07:40.961] iteration 2108 : loss : 0.029114, loss_ce: 0.043559
[18:07:41.985] iteration 2109 : loss : 0.033109, loss_ce: 0.050251
[18:07:42.963] iteration 2110 : loss : 0.044686, loss_ce: 0.070703
[18:07:43.966] iteration 2111 : loss : 0.031564, loss_ce: 0.049529
[18:07:45.034] iteration 2112 : loss : 0.035278, loss_ce: 0.057262
[18:07:46.183] iteration 2113 : loss : 0.037278, loss_ce: 0.058647
[18:07:47.115] iteration 2114 : loss : 0.043425, loss_ce: 0.067879
[18:07:48.065] iteration 2115 : loss : 0.045684, loss_ce: 0.072357
[18:07:49.090] iteration 2116 : loss : 0.035683, loss_ce: 0.055530
[18:07:50.160] iteration 2117 : loss : 0.042084, loss_ce: 0.065770
[18:07:51.297] iteration 2118 : loss : 0.033904, loss_ce: 0.054690
[18:07:52.253] iteration 2119 : loss : 0.043080, loss_ce: 0.067835
[18:07:53.259] iteration 2120 : loss : 0.035646, loss_ce: 0.056250
[18:07:54.252] iteration 2121 : loss : 0.044274, loss_ce: 0.067814
[18:07:55.201] iteration 2122 : loss : 0.049498, loss_ce: 0.076177
[18:07:56.282] iteration 2123 : loss : 0.028990, loss_ce: 0.046277
[18:07:57.295] iteration 2124 : loss : 0.046385, loss_ce: 0.070937
[18:07:58.436] iteration 2125 : loss : 0.039345, loss_ce: 0.061582
[18:07:59.525] iteration 2126 : loss : 0.040724, loss_ce: 0.063055
[18:08:00.422] iteration 2127 : loss : 0.048381, loss_ce: 0.071939
[18:08:01.487] iteration 2128 : loss : 0.039276, loss_ce: 0.061241
[18:08:02.539] iteration 2129 : loss : 0.043898, loss_ce: 0.070856
[18:08:03.577] iteration 2130 : loss : 0.037823, loss_ce: 0.058713
[18:08:04.607] iteration 2131 : loss : 0.050368, loss_ce: 0.081302
[18:08:05.531] iteration 2132 : loss : 0.033458, loss_ce: 0.053008
[18:08:06.482] iteration 2133 : loss : 0.052092, loss_ce: 0.079934
[18:08:07.609] iteration 2134 : loss : 0.036966, loss_ce: 0.056353
[18:08:08.577] iteration 2135 : loss : 0.032866, loss_ce: 0.051433
[18:08:09.674] iteration 2136 : loss : 0.030648, loss_ce: 0.048258
[18:08:10.669] iteration 2137 : loss : 0.036985, loss_ce: 0.059150
[18:08:11.670] iteration 2138 : loss : 0.030577, loss_ce: 0.047910
[18:08:12.580] iteration 2139 : loss : 0.060462, loss_ce: 0.097605
[18:08:13.559] iteration 2140 : loss : 0.034187, loss_ce: 0.052939
[18:08:14.610] iteration 2141 : loss : 0.034569, loss_ce: 0.055609
[18:08:15.631] iteration 2142 : loss : 0.032161, loss_ce: 0.051017
[18:08:16.652] iteration 2143 : loss : 0.034707, loss_ce: 0.053858
[18:08:17.605] iteration 2144 : loss : 0.046817, loss_ce: 0.074366
[18:08:18.676] iteration 2145 : loss : 0.042999, loss_ce: 0.069533
[18:08:19.673] iteration 2146 : loss : 0.044293, loss_ce: 0.071666
[18:08:20.639] iteration 2147 : loss : 0.052159, loss_ce: 0.084642
[18:08:21.665] iteration 2148 : loss : 0.045495, loss_ce: 0.072821
[18:08:22.660] iteration 2149 : loss : 0.035779, loss_ce: 0.056856
[18:08:23.785] iteration 2150 : loss : 0.034217, loss_ce: 0.053909
[18:08:24.783] iteration 2151 : loss : 0.033586, loss_ce: 0.052492
[18:08:25.815] iteration 2152 : loss : 0.027949, loss_ce: 0.043781
[18:08:26.779] iteration 2153 : loss : 0.044970, loss_ce: 0.072511
[18:08:27.784] iteration 2154 : loss : 0.067586, loss_ce: 0.112600
[18:08:28.772] iteration 2155 : loss : 0.039191, loss_ce: 0.063838
[18:08:29.921] iteration 2156 : loss : 0.032018, loss_ce: 0.050518
[18:08:30.896] iteration 2157 : loss : 0.038743, loss_ce: 0.059653
[18:08:31.946] iteration 2158 : loss : 0.043577, loss_ce: 0.067732
[18:08:32.957] iteration 2159 : loss : 0.047342, loss_ce: 0.076813
[18:08:34.045] iteration 2160 : loss : 0.041763, loss_ce: 0.067321
[18:08:35.069] iteration 2161 : loss : 0.051882, loss_ce: 0.082703
[18:08:36.116] iteration 2162 : loss : 0.038112, loss_ce: 0.060846
[18:08:37.177] iteration 2163 : loss : 0.036136, loss_ce: 0.056000
[18:08:38.226] iteration 2164 : loss : 0.046724, loss_ce: 0.074983
[18:08:39.335] iteration 2165 : loss : 0.043617, loss_ce: 0.066976
[18:08:40.319] iteration 2166 : loss : 0.040181, loss_ce: 0.065585
[18:08:41.247] iteration 2167 : loss : 0.031324, loss_ce: 0.047865
[18:08:42.266] iteration 2168 : loss : 0.042952, loss_ce: 0.069548
[18:08:43.228] iteration 2169 : loss : 0.030708, loss_ce: 0.048702
[18:08:44.322] iteration 2170 : loss : 0.042946, loss_ce: 0.066523
[18:08:45.294] iteration 2171 : loss : 0.051628, loss_ce: 0.082424
[18:08:46.246] iteration 2172 : loss : 0.045052, loss_ce: 0.073536
[18:08:47.218] iteration 2173 : loss : 0.049873, loss_ce: 0.081248
[18:08:48.433] iteration 2174 : loss : 0.035964, loss_ce: 0.056888
[18:08:49.448] iteration 2175 : loss : 0.042593, loss_ce: 0.067104
[18:08:50.442] iteration 2176 : loss : 0.053040, loss_ce: 0.085010
[18:08:51.469] iteration 2177 : loss : 0.036637, loss_ce: 0.058777
[18:08:52.492] iteration 2178 : loss : 0.036706, loss_ce: 0.057624
[18:08:53.523] iteration 2179 : loss : 0.043216, loss_ce: 0.068172
[18:08:54.608] iteration 2180 : loss : 0.039326, loss_ce: 0.059817
[18:08:55.699] iteration 2181 : loss : 0.038156, loss_ce: 0.061382
[18:08:56.715] iteration 2182 : loss : 0.026052, loss_ce: 0.041723
[18:08:57.786] iteration 2183 : loss : 0.041270, loss_ce: 0.063976
[18:08:58.834] iteration 2184 : loss : 0.040054, loss_ce: 0.061646
[18:08:59.802] iteration 2185 : loss : 0.046798, loss_ce: 0.073408
[18:09:00.748] iteration 2186 : loss : 0.030556, loss_ce: 0.047650
[18:09:01.838] iteration 2187 : loss : 0.044052, loss_ce: 0.070743
[18:09:02.785] iteration 2188 : loss : 0.030279, loss_ce: 0.047229
[18:09:03.781] iteration 2189 : loss : 0.045697, loss_ce: 0.074592
[18:09:04.769] iteration 2190 : loss : 0.036220, loss_ce: 0.055778
[18:09:05.821] iteration 2191 : loss : 0.047675, loss_ce: 0.076066
[18:09:06.904] iteration 2192 : loss : 0.046836, loss_ce: 0.073998
[18:09:07.866] iteration 2193 : loss : 0.035962, loss_ce: 0.053348
[18:09:08.907] iteration 2194 : loss : 0.028500, loss_ce: 0.044358
[18:09:09.890] iteration 2195 : loss : 0.042809, loss_ce: 0.067446
[18:09:10.849] iteration 2196 : loss : 0.031928, loss_ce: 0.049919
[18:09:11.905] iteration 2197 : loss : 0.041834, loss_ce: 0.063217
[18:09:12.858] iteration 2198 : loss : 0.043206, loss_ce: 0.067240
[18:09:13.897] iteration 2199 : loss : 0.027670, loss_ce: 0.043471
[18:09:14.939] iteration 2200 : loss : 0.031516, loss_ce: 0.049110
[18:09:16.071] iteration 2201 : loss : 0.033332, loss_ce: 0.051523
[18:09:17.048] iteration 2202 : loss : 0.045787, loss_ce: 0.072668
[18:09:18.059] iteration 2203 : loss : 0.041148, loss_ce: 0.067227
[18:09:19.047] iteration 2204 : loss : 0.048506, loss_ce: 0.077459
[18:09:20.136] iteration 2205 : loss : 0.032909, loss_ce: 0.051082
[18:09:21.241] iteration 2206 : loss : 0.032739, loss_ce: 0.051827
[18:09:22.232] iteration 2207 : loss : 0.038995, loss_ce: 0.060810
[18:09:23.290] iteration 2208 : loss : 0.053043, loss_ce: 0.086609
[18:09:24.221] iteration 2209 : loss : 0.031013, loss_ce: 0.046344
[18:09:25.342] iteration 2210 : loss : 0.027956, loss_ce: 0.043790
[18:09:26.309] iteration 2211 : loss : 0.044207, loss_ce: 0.071350
[18:09:27.389] iteration 2212 : loss : 0.049131, loss_ce: 0.080403
[18:09:28.491] iteration 2213 : loss : 0.039035, loss_ce: 0.061022
[18:09:29.478] iteration 2214 : loss : 0.032528, loss_ce: 0.052728
[18:09:30.421] iteration 2215 : loss : 0.036088, loss_ce: 0.055012
[18:09:31.441] iteration 2216 : loss : 0.047178, loss_ce: 0.073603
[18:09:32.403] iteration 2217 : loss : 0.034589, loss_ce: 0.055974
[18:09:33.565] iteration 2218 : loss : 0.041303, loss_ce: 0.065070
[18:09:34.568] iteration 2219 : loss : 0.031620, loss_ce: 0.050388
[18:09:35.462] iteration 2220 : loss : 0.043793, loss_ce: 0.070795
[18:09:36.424] iteration 2221 : loss : 0.042099, loss_ce: 0.065689
[18:09:37.346] iteration 2222 : loss : 0.038223, loss_ce: 0.060583
[18:09:38.286] iteration 2223 : loss : 0.037910, loss_ce: 0.058090
[18:09:39.220] iteration 2224 : loss : 0.030757, loss_ce: 0.047955
[18:09:40.175] iteration 2225 : loss : 0.052664, loss_ce: 0.083067
[18:09:41.198] iteration 2226 : loss : 0.035582, loss_ce: 0.055520
[18:09:42.127] iteration 2227 : loss : 0.033788, loss_ce: 0.054478
[18:09:43.169] iteration 2228 : loss : 0.045173, loss_ce: 0.072487
[18:09:44.092] iteration 2229 : loss : 0.028222, loss_ce: 0.045165
[18:09:45.139] iteration 2230 : loss : 0.040114, loss_ce: 0.062312
[18:09:46.160] iteration 2231 : loss : 0.048311, loss_ce: 0.076397
[18:09:47.233] iteration 2232 : loss : 0.033263, loss_ce: 0.050184
[18:09:48.268] iteration 2233 : loss : 0.041017, loss_ce: 0.064463
[18:09:49.279] iteration 2234 : loss : 0.033839, loss_ce: 0.053499
[18:09:50.252] iteration 2235 : loss : 0.037788, loss_ce: 0.061702
[18:09:51.230] iteration 2236 : loss : 0.027799, loss_ce: 0.044009
[18:09:52.271] iteration 2237 : loss : 0.040567, loss_ce: 0.064290
[18:09:53.229] iteration 2238 : loss : 0.038758, loss_ce: 0.061867
[18:09:54.230] iteration 2239 : loss : 0.037830, loss_ce: 0.060309
[18:09:55.274] iteration 2240 : loss : 0.037005, loss_ce: 0.059288
[18:09:56.262] iteration 2241 : loss : 0.035889, loss_ce: 0.056226
[18:09:57.368] iteration 2242 : loss : 0.036341, loss_ce: 0.055160
[18:09:58.372] iteration 2243 : loss : 0.046686, loss_ce: 0.072465
[18:09:59.309] iteration 2244 : loss : 0.043714, loss_ce: 0.068446
[18:10:00.290] iteration 2245 : loss : 0.038752, loss_ce: 0.061002
[18:10:01.340] iteration 2246 : loss : 0.032532, loss_ce: 0.050035
[18:10:02.318] iteration 2247 : loss : 0.028185, loss_ce: 0.043526
[18:10:03.251] iteration 2248 : loss : 0.052343, loss_ce: 0.084729
[18:10:04.262] iteration 2249 : loss : 0.035358, loss_ce: 0.054612
[18:10:05.281] iteration 2250 : loss : 0.038657, loss_ce: 0.061700
[18:10:06.251] iteration 2251 : loss : 0.044102, loss_ce: 0.068885
[18:10:07.278] iteration 2252 : loss : 0.045818, loss_ce: 0.070879
[18:10:08.199] iteration 2253 : loss : 0.034233, loss_ce: 0.053645
[18:10:09.381] iteration 2254 : loss : 0.039913, loss_ce: 0.060777
[18:10:10.360] iteration 2255 : loss : 0.051512, loss_ce: 0.083744
[18:10:11.286] iteration 2256 : loss : 0.042496, loss_ce: 0.068014
[18:10:12.186] iteration 2257 : loss : 0.035169, loss_ce: 0.055317
[18:10:13.301] iteration 2258 : loss : 0.040345, loss_ce: 0.063746
[18:10:14.249] iteration 2259 : loss : 0.036526, loss_ce: 0.057599
[18:10:15.269] iteration 2260 : loss : 0.031586, loss_ce: 0.048766
[18:10:16.283] iteration 2261 : loss : 0.059322, loss_ce: 0.090388
[18:10:17.284] iteration 2262 : loss : 0.032317, loss_ce: 0.050939
[18:10:18.202] iteration 2263 : loss : 0.036545, loss_ce: 0.057007
[18:10:19.223] iteration 2264 : loss : 0.029703, loss_ce: 0.048156
[18:10:20.223] iteration 2265 : loss : 0.044612, loss_ce: 0.071915
[18:10:21.260] iteration 2266 : loss : 0.031015, loss_ce: 0.048050
[18:10:22.210] iteration 2267 : loss : 0.050705, loss_ce: 0.081712
[18:10:23.284] iteration 2268 : loss : 0.032603, loss_ce: 0.052190
[18:10:24.346] iteration 2269 : loss : 0.037471, loss_ce: 0.059150
[18:10:25.363] iteration 2270 : loss : 0.044961, loss_ce: 0.072753
[18:10:26.306] iteration 2271 : loss : 0.055622, loss_ce: 0.084117
[18:10:27.367] iteration 2272 : loss : 0.031744, loss_ce: 0.046783
[18:10:28.549] iteration 2273 : loss : 0.072147, loss_ce: 0.120093
[18:10:29.577] iteration 2274 : loss : 0.053296, loss_ce: 0.084629
[18:10:30.669] iteration 2275 : loss : 0.046377, loss_ce: 0.071535
[18:10:31.638] iteration 2276 : loss : 0.037539, loss_ce: 0.058854
[18:10:32.600] iteration 2277 : loss : 0.038579, loss_ce: 0.060323
[18:10:33.633] iteration 2278 : loss : 0.033635, loss_ce: 0.053007
[18:10:34.706] iteration 2279 : loss : 0.042249, loss_ce: 0.067770
[18:10:35.709] iteration 2280 : loss : 0.036939, loss_ce: 0.057205
[18:10:36.782] iteration 2281 : loss : 0.036136, loss_ce: 0.056679
[18:10:37.750] iteration 2282 : loss : 0.036201, loss_ce: 0.058148
[18:10:38.696] iteration 2283 : loss : 0.041237, loss_ce: 0.064462
[18:10:39.770] iteration 2284 : loss : 0.032358, loss_ce: 0.048997
[18:10:40.781] iteration 2285 : loss : 0.033387, loss_ce: 0.053133
[18:10:41.709] iteration 2286 : loss : 0.054812, loss_ce: 0.088293
[18:10:42.691] iteration 2287 : loss : 0.052594, loss_ce: 0.084355
[18:10:43.685] iteration 2288 : loss : 0.030488, loss_ce: 0.047118
[18:10:44.772] iteration 2289 : loss : 0.040006, loss_ce: 0.065737
[18:10:45.737] iteration 2290 : loss : 0.044269, loss_ce: 0.069249
[18:10:46.718] iteration 2291 : loss : 0.051689, loss_ce: 0.082046
[18:10:47.720] iteration 2292 : loss : 0.033369, loss_ce: 0.051789
[18:10:48.691] iteration 2293 : loss : 0.031285, loss_ce: 0.049553
[18:10:49.639] iteration 2294 : loss : 0.039448, loss_ce: 0.059199
[18:10:50.644] iteration 2295 : loss : 0.033543, loss_ce: 0.052272
[18:10:51.674] iteration 2296 : loss : 0.040860, loss_ce: 0.064398
[18:10:52.676] iteration 2297 : loss : 0.040340, loss_ce: 0.063472
[18:10:53.616] iteration 2298 : loss : 0.032457, loss_ce: 0.052008
[18:10:54.611] iteration 2299 : loss : 0.042000, loss_ce: 0.064462
[18:10:55.664] iteration 2300 : loss : 0.044173, loss_ce: 0.072728
[18:10:56.780] iteration 2301 : loss : 0.034104, loss_ce: 0.054257
[18:10:57.897] iteration 2302 : loss : 0.032293, loss_ce: 0.050958
[18:10:58.936] iteration 2303 : loss : 0.030969, loss_ce: 0.045624
[18:11:00.083] iteration 2304 : loss : 0.039698, loss_ce: 0.062791
[18:11:01.092] iteration 2305 : loss : 0.041412, loss_ce: 0.065877
[18:11:02.073] iteration 2306 : loss : 0.061419, loss_ce: 0.101747
[18:11:03.057] iteration 2307 : loss : 0.035730, loss_ce: 0.057328
[18:11:04.042] iteration 2308 : loss : 0.039027, loss_ce: 0.063762
[18:11:05.090] iteration 2309 : loss : 0.040678, loss_ce: 0.062410
[18:11:06.161] iteration 2310 : loss : 0.043389, loss_ce: 0.071136
[18:11:07.218] iteration 2311 : loss : 0.029344, loss_ce: 0.047747
[18:11:08.241] iteration 2312 : loss : 0.033432, loss_ce: 0.050651
[18:11:09.242] iteration 2313 : loss : 0.030990, loss_ce: 0.049041
[18:11:10.246] iteration 2314 : loss : 0.039371, loss_ce: 0.063049
[18:11:11.254] iteration 2315 : loss : 0.053839, loss_ce: 0.085320
[18:11:12.169] iteration 2316 : loss : 0.037865, loss_ce: 0.057450
[18:11:13.141] iteration 2317 : loss : 0.037204, loss_ce: 0.058702
[18:11:14.132] iteration 2318 : loss : 0.036531, loss_ce: 0.058490
[18:11:15.168] iteration 2319 : loss : 0.036869, loss_ce: 0.057548
[18:11:16.154] iteration 2320 : loss : 0.044729, loss_ce: 0.069627
[18:11:17.150] iteration 2321 : loss : 0.030709, loss_ce: 0.049202
[18:11:18.123] iteration 2322 : loss : 0.036535, loss_ce: 0.056766
[18:11:19.107] iteration 2323 : loss : 0.034348, loss_ce: 0.055132
[18:11:20.063] iteration 2324 : loss : 0.071042, loss_ce: 0.115305
[18:11:21.031] iteration 2325 : loss : 0.032673, loss_ce: 0.051071
[18:11:22.117] iteration 2326 : loss : 0.034110, loss_ce: 0.054729
[18:11:23.073] iteration 2327 : loss : 0.041398, loss_ce: 0.062808
[18:11:24.082] iteration 2328 : loss : 0.050499, loss_ce: 0.080486
[18:11:24.977] iteration 2329 : loss : 0.035262, loss_ce: 0.054743
[18:11:26.108] iteration 2330 : loss : 0.034774, loss_ce: 0.052764
[18:11:27.034] iteration 2331 : loss : 0.029022, loss_ce: 0.044889
[18:11:28.013] iteration 2332 : loss : 0.045248, loss_ce: 0.073231
[18:11:29.065] iteration 2333 : loss : 0.050714, loss_ce: 0.083944
[18:11:30.182] iteration 2334 : loss : 0.036770, loss_ce: 0.057191
[18:11:31.205] iteration 2335 : loss : 0.032033, loss_ce: 0.050258
[18:11:32.209] iteration 2336 : loss : 0.068581, loss_ce: 0.109897
[18:11:33.156] iteration 2337 : loss : 0.047547, loss_ce: 0.071978
[18:11:34.121] iteration 2338 : loss : 0.047985, loss_ce: 0.073188
[18:11:35.151] iteration 2339 : loss : 0.030739, loss_ce: 0.048159
[18:11:36.137] iteration 2340 : loss : 0.028106, loss_ce: 0.044482
[18:11:37.131] iteration 2341 : loss : 0.030193, loss_ce: 0.047242
[18:11:38.048] iteration 2342 : loss : 0.030771, loss_ce: 0.048862
[18:11:39.072] iteration 2343 : loss : 0.049581, loss_ce: 0.074643
[18:11:40.056] iteration 2344 : loss : 0.045660, loss_ce: 0.072228
[18:11:41.136] iteration 2345 : loss : 0.037532, loss_ce: 0.058119
[18:11:42.165] iteration 2346 : loss : 0.031564, loss_ce: 0.049600
[18:11:43.188] iteration 2347 : loss : 0.034210, loss_ce: 0.054288
[18:11:44.173] iteration 2348 : loss : 0.031300, loss_ce: 0.049769
[18:11:45.263] iteration 2349 : loss : 0.040871, loss_ce: 0.065861
[18:11:46.349] iteration 2350 : loss : 0.050725, loss_ce: 0.084537
[18:11:47.337] iteration 2351 : loss : 0.034957, loss_ce: 0.054999
[18:11:48.429] iteration 2352 : loss : 0.049700, loss_ce: 0.077874
[18:11:49.410] iteration 2353 : loss : 0.038738, loss_ce: 0.062099
[18:11:50.467] iteration 2354 : loss : 0.055697, loss_ce: 0.088451
[18:11:51.416] iteration 2355 : loss : 0.037633, loss_ce: 0.058266
[18:11:52.401] iteration 2356 : loss : 0.050125, loss_ce: 0.081823
[18:11:53.315] iteration 2357 : loss : 0.045641, loss_ce: 0.073580
[18:11:54.251] iteration 2358 : loss : 0.035489, loss_ce: 0.055822
[18:11:55.288] iteration 2359 : loss : 0.036207, loss_ce: 0.057465
[18:11:56.373] iteration 2360 : loss : 0.031472, loss_ce: 0.049790
[18:11:57.405] iteration 2361 : loss : 0.042356, loss_ce: 0.066359
[18:11:58.487] iteration 2362 : loss : 0.047053, loss_ce: 0.074625
[18:11:59.455] iteration 2363 : loss : 0.048421, loss_ce: 0.078382
[18:12:00.415] iteration 2364 : loss : 0.048563, loss_ce: 0.075175
[18:12:01.442] iteration 2365 : loss : 0.056827, loss_ce: 0.086063
[18:12:02.484] iteration 2366 : loss : 0.040039, loss_ce: 0.063606
[18:12:03.513] iteration 2367 : loss : 0.033347, loss_ce: 0.052881
[18:12:04.532] iteration 2368 : loss : 0.034725, loss_ce: 0.056261
[18:12:05.589] iteration 2369 : loss : 0.035838, loss_ce: 0.057567
[18:12:06.712] iteration 2370 : loss : 0.029736, loss_ce: 0.046951
[18:12:07.764] iteration 2371 : loss : 0.036245, loss_ce: 0.055178
[18:12:08.810] iteration 2372 : loss : 0.039365, loss_ce: 0.062165
[18:12:09.738] iteration 2373 : loss : 0.052132, loss_ce: 0.083900
[18:12:10.891] iteration 2374 : loss : 0.038982, loss_ce: 0.057282
[18:12:11.852] iteration 2375 : loss : 0.035069, loss_ce: 0.055489
[18:12:12.871] iteration 2376 : loss : 0.039928, loss_ce: 0.060897
[18:12:13.816] iteration 2377 : loss : 0.036448, loss_ce: 0.055718
[18:12:14.829] iteration 2378 : loss : 0.043579, loss_ce: 0.071269
[18:12:15.828] iteration 2379 : loss : 0.049550, loss_ce: 0.076665
[18:12:16.795] iteration 2380 : loss : 0.035825, loss_ce: 0.057386
[18:12:17.831] iteration 2381 : loss : 0.058512, loss_ce: 0.091662
[18:12:18.867] iteration 2382 : loss : 0.037179, loss_ce: 0.058542
[18:12:19.850] iteration 2383 : loss : 0.043498, loss_ce: 0.067850
[18:12:20.894] iteration 2384 : loss : 0.040501, loss_ce: 0.063765
[18:12:21.923] iteration 2385 : loss : 0.044232, loss_ce: 0.072356
[18:12:22.845] iteration 2386 : loss : 0.040865, loss_ce: 0.063926
[18:12:23.906] iteration 2387 : loss : 0.038527, loss_ce: 0.060469
[18:12:24.901] iteration 2388 : loss : 0.038755, loss_ce: 0.059328
[18:12:25.863] iteration 2389 : loss : 0.038143, loss_ce: 0.059394
[18:12:26.846] iteration 2390 : loss : 0.037432, loss_ce: 0.059709
[18:12:27.816] iteration 2391 : loss : 0.046074, loss_ce: 0.072759
[18:12:28.874] iteration 2392 : loss : 0.059155, loss_ce: 0.091921
[18:12:29.973] iteration 2393 : loss : 0.034612, loss_ce: 0.056305
[18:12:30.956] iteration 2394 : loss : 0.037373, loss_ce: 0.058495
[18:12:31.890] iteration 2395 : loss : 0.035203, loss_ce: 0.055548
[18:12:32.871] iteration 2396 : loss : 0.036268, loss_ce: 0.059245
[18:12:33.860] iteration 2397 : loss : 0.037280, loss_ce: 0.059651
[18:12:34.878] iteration 2398 : loss : 0.035590, loss_ce: 0.055100
[18:12:35.874] iteration 2399 : loss : 0.037622, loss_ce: 0.060432
[18:12:36.816] iteration 2400 : loss : 0.029914, loss_ce: 0.047665
[18:12:37.998] iteration 2401 : loss : 0.035140, loss_ce: 0.056472
[18:12:38.971] iteration 2402 : loss : 0.026983, loss_ce: 0.042725
[18:12:39.988] iteration 2403 : loss : 0.032110, loss_ce: 0.051714
[18:12:41.057] iteration 2404 : loss : 0.029947, loss_ce: 0.048421
[18:12:42.077] iteration 2405 : loss : 0.051788, loss_ce: 0.083968
[18:12:43.157] iteration 2406 : loss : 0.032163, loss_ce: 0.050810
[18:12:44.223] iteration 2407 : loss : 0.069733, loss_ce: 0.119241
[18:12:45.247] iteration 2408 : loss : 0.035172, loss_ce: 0.054609
[18:12:46.295] iteration 2409 : loss : 0.060943, loss_ce: 0.095798
[18:12:47.356] iteration 2410 : loss : 0.051974, loss_ce: 0.080703
[18:12:48.384] iteration 2411 : loss : 0.046048, loss_ce: 0.072555
[18:12:49.333] iteration 2412 : loss : 0.048391, loss_ce: 0.079392
[18:12:50.494] iteration 2413 : loss : 0.041599, loss_ce: 0.065487
[18:12:51.504] iteration 2414 : loss : 0.042279, loss_ce: 0.068098
[18:12:52.418] iteration 2415 : loss : 0.037133, loss_ce: 0.058058
[18:12:53.454] iteration 2416 : loss : 0.030822, loss_ce: 0.047949
[18:12:54.532] iteration 2417 : loss : 0.051019, loss_ce: 0.079855
[18:12:55.547] iteration 2418 : loss : 0.036903, loss_ce: 0.058073
[18:12:56.647] iteration 2419 : loss : 0.031702, loss_ce: 0.049488
[18:12:57.682] iteration 2420 : loss : 0.038250, loss_ce: 0.059351
[18:12:58.844] iteration 2421 : loss : 0.043182, loss_ce: 0.067184
[18:12:59.872] iteration 2422 : loss : 0.034793, loss_ce: 0.054508
[18:13:00.973] iteration 2423 : loss : 0.033839, loss_ce: 0.053089
[18:13:02.035] iteration 2424 : loss : 0.038441, loss_ce: 0.061288
[18:13:03.047] iteration 2425 : loss : 0.033158, loss_ce: 0.053250
[18:13:04.037] iteration 2426 : loss : 0.039969, loss_ce: 0.060015
[18:13:05.090] iteration 2427 : loss : 0.037573, loss_ce: 0.059355
[18:13:06.099] iteration 2428 : loss : 0.037956, loss_ce: 0.058851
[18:13:07.132] iteration 2429 : loss : 0.032359, loss_ce: 0.051334
[18:13:08.240] iteration 2430 : loss : 0.036787, loss_ce: 0.055698
[18:13:09.373] iteration 2431 : loss : 0.046604, loss_ce: 0.071382
[18:13:10.319] iteration 2432 : loss : 0.036458, loss_ce: 0.058633
[18:13:11.304] iteration 2433 : loss : 0.029604, loss_ce: 0.044782
[18:13:12.265] iteration 2434 : loss : 0.028540, loss_ce: 0.044892
[18:13:13.221] iteration 2435 : loss : 0.051904, loss_ce: 0.083114
[18:13:14.187] iteration 2436 : loss : 0.035396, loss_ce: 0.055250
[18:13:15.136] iteration 2437 : loss : 0.030955, loss_ce: 0.048177
[18:13:16.177] iteration 2438 : loss : 0.060317, loss_ce: 0.096266
[18:13:17.159] iteration 2439 : loss : 0.029077, loss_ce: 0.045545
[18:13:18.119] iteration 2440 : loss : 0.032133, loss_ce: 0.051928
[18:13:19.273] iteration 2441 : loss : 0.034441, loss_ce: 0.054228
[18:13:20.336] iteration 2442 : loss : 0.031275, loss_ce: 0.048791
[18:13:21.383] iteration 2443 : loss : 0.063662, loss_ce: 0.099824
[18:13:22.479] iteration 2444 : loss : 0.033542, loss_ce: 0.050402
[18:13:23.521] iteration 2445 : loss : 0.031421, loss_ce: 0.048862
[18:13:24.532] iteration 2446 : loss : 0.032935, loss_ce: 0.051953
[18:13:25.667] iteration 2447 : loss : 0.030263, loss_ce: 0.045144
[18:13:26.704] iteration 2448 : loss : 0.030933, loss_ce: 0.047474
[18:13:27.678] iteration 2449 : loss : 0.051338, loss_ce: 0.080746
[18:13:28.687] iteration 2450 : loss : 0.030279, loss_ce: 0.047417
[18:13:29.721] iteration 2451 : loss : 0.034558, loss_ce: 0.053273
[18:13:30.754] iteration 2452 : loss : 0.040820, loss_ce: 0.066610
[18:13:31.778] iteration 2453 : loss : 0.031027, loss_ce: 0.049027
[18:13:32.739] iteration 2454 : loss : 0.037652, loss_ce: 0.061432
[18:13:33.877] iteration 2455 : loss : 0.039831, loss_ce: 0.061507
[18:13:34.863] iteration 2456 : loss : 0.033766, loss_ce: 0.054687
[18:13:35.931] iteration 2457 : loss : 0.038995, loss_ce: 0.062413
[18:13:36.888] iteration 2458 : loss : 0.036118, loss_ce: 0.054949
[18:13:37.884] iteration 2459 : loss : 0.038880, loss_ce: 0.061152
[18:13:38.823] iteration 2460 : loss : 0.042149, loss_ce: 0.066009
[18:13:39.835] iteration 2461 : loss : 0.043644, loss_ce: 0.068566
[18:13:40.951] iteration 2462 : loss : 0.040362, loss_ce: 0.064204
[18:13:41.971] iteration 2463 : loss : 0.043794, loss_ce: 0.070512
[18:13:42.838] iteration 2464 : loss : 0.040658, loss_ce: 0.062494
[18:13:43.896] iteration 2465 : loss : 0.032948, loss_ce: 0.052322
[18:13:44.895] iteration 2466 : loss : 0.042212, loss_ce: 0.064318
[18:13:45.942] iteration 2467 : loss : 0.033874, loss_ce: 0.055076
[18:13:46.911] iteration 2468 : loss : 0.029951, loss_ce: 0.046973
[18:13:47.935] iteration 2469 : loss : 0.034287, loss_ce: 0.053440
[18:13:48.998] iteration 2470 : loss : 0.046611, loss_ce: 0.073377
[18:13:49.928] iteration 2471 : loss : 0.036966, loss_ce: 0.057218
[18:13:50.974] iteration 2472 : loss : 0.046430, loss_ce: 0.075132
[18:13:51.989] iteration 2473 : loss : 0.031423, loss_ce: 0.050450
[18:13:52.979] iteration 2474 : loss : 0.044330, loss_ce: 0.071970
[18:13:53.923] iteration 2475 : loss : 0.028052, loss_ce: 0.043810
[18:13:55.050] iteration 2476 : loss : 0.036103, loss_ce: 0.056598
[18:13:56.021] iteration 2477 : loss : 0.035933, loss_ce: 0.057345
[18:13:57.091] iteration 2478 : loss : 0.039191, loss_ce: 0.063319
[18:13:58.197] iteration 2479 : loss : 0.042990, loss_ce: 0.070886
[18:13:59.168] iteration 2480 : loss : 0.033648, loss_ce: 0.052583
[18:14:00.189] iteration 2481 : loss : 0.035614, loss_ce: 0.056414
[18:14:01.216] iteration 2482 : loss : 0.034216, loss_ce: 0.054807
[18:14:02.197] iteration 2483 : loss : 0.035366, loss_ce: 0.053299
[18:14:03.144] iteration 2484 : loss : 0.035052, loss_ce: 0.055752
[18:14:04.084] iteration 2485 : loss : 0.036229, loss_ce: 0.057073
[18:14:05.010] iteration 2486 : loss : 0.040600, loss_ce: 0.065355
[18:14:05.994] iteration 2487 : loss : 0.039005, loss_ce: 0.061744
[18:14:07.063] iteration 2488 : loss : 0.050851, loss_ce: 0.083920
[18:14:08.080] iteration 2489 : loss : 0.040095, loss_ce: 0.062629
[18:14:09.072] iteration 2490 : loss : 0.064491, loss_ce: 0.105326
[18:14:10.085] iteration 2491 : loss : 0.031604, loss_ce: 0.050064
[18:14:11.200] iteration 2492 : loss : 0.036569, loss_ce: 0.057031
[18:14:12.197] iteration 2493 : loss : 0.054593, loss_ce: 0.084796
[18:14:13.143] iteration 2494 : loss : 0.036491, loss_ce: 0.057165
[18:14:14.117] iteration 2495 : loss : 0.030247, loss_ce: 0.047341
[18:14:15.129] iteration 2496 : loss : 0.033413, loss_ce: 0.052427
[18:14:16.163] iteration 2497 : loss : 0.030222, loss_ce: 0.046999
[18:14:17.310] iteration 2498 : loss : 0.052662, loss_ce: 0.080993
[18:14:18.420] iteration 2499 : loss : 0.052649, loss_ce: 0.083474
[18:14:19.414] iteration 2500 : loss : 0.037551, loss_ce: 0.058012
[18:14:20.455] iteration 2501 : loss : 0.028113, loss_ce: 0.044457
[18:14:21.451] iteration 2502 : loss : 0.034162, loss_ce: 0.051558
[18:14:22.458] iteration 2503 : loss : 0.030424, loss_ce: 0.046592
[18:14:23.457] iteration 2504 : loss : 0.037011, loss_ce: 0.058557
[18:14:24.501] iteration 2505 : loss : 0.028824, loss_ce: 0.044736
[18:14:25.628] iteration 2506 : loss : 0.030822, loss_ce: 0.047898
[18:14:26.677] iteration 2507 : loss : 0.036551, loss_ce: 0.058996
[18:14:27.656] iteration 2508 : loss : 0.032548, loss_ce: 0.049927
[18:14:28.635] iteration 2509 : loss : 0.031628, loss_ce: 0.050059
[18:14:29.627] iteration 2510 : loss : 0.062112, loss_ce: 0.101970
[18:14:30.612] iteration 2511 : loss : 0.030556, loss_ce: 0.046726
[18:14:31.646] iteration 2512 : loss : 0.041428, loss_ce: 0.065904
[18:14:32.673] iteration 2513 : loss : 0.037391, loss_ce: 0.059268
[18:14:33.752] iteration 2514 : loss : 0.054387, loss_ce: 0.085263
[18:14:34.736] iteration 2515 : loss : 0.038419, loss_ce: 0.061301
[18:14:35.734] iteration 2516 : loss : 0.038006, loss_ce: 0.058535
[18:14:36.803] iteration 2517 : loss : 0.039731, loss_ce: 0.061797
[18:14:37.776] iteration 2518 : loss : 0.052867, loss_ce: 0.083569
[18:14:38.753] iteration 2519 : loss : 0.038926, loss_ce: 0.060990
[18:14:39.709] iteration 2520 : loss : 0.038000, loss_ce: 0.060372
[18:14:40.671] iteration 2521 : loss : 0.034802, loss_ce: 0.051815
[18:14:41.648] iteration 2522 : loss : 0.036790, loss_ce: 0.058040
[18:14:42.594] iteration 2523 : loss : 0.032306, loss_ce: 0.050142
[18:14:43.561] iteration 2524 : loss : 0.031766, loss_ce: 0.051485
[18:14:44.506] iteration 2525 : loss : 0.043988, loss_ce: 0.068443
[18:14:45.479] iteration 2526 : loss : 0.027197, loss_ce: 0.042033
[18:14:46.446] iteration 2527 : loss : 0.036195, loss_ce: 0.057197
[18:14:47.408] iteration 2528 : loss : 0.034398, loss_ce: 0.053050
[18:14:48.343] iteration 2529 : loss : 0.042914, loss_ce: 0.068994
[18:14:49.365] iteration 2530 : loss : 0.034104, loss_ce: 0.053032
[18:14:50.407] iteration 2531 : loss : 0.029815, loss_ce: 0.045496
[18:14:51.386] iteration 2532 : loss : 0.031339, loss_ce: 0.050292
[18:14:52.410] iteration 2533 : loss : 0.037078, loss_ce: 0.057041
[18:14:53.414] iteration 2534 : loss : 0.026257, loss_ce: 0.042035
[18:14:54.492] iteration 2535 : loss : 0.049168, loss_ce: 0.078678
[18:14:55.425] iteration 2536 : loss : 0.038631, loss_ce: 0.062284
[18:14:56.418] iteration 2537 : loss : 0.032666, loss_ce: 0.050042
[18:14:57.459] iteration 2538 : loss : 0.030805, loss_ce: 0.048122
[18:14:58.506] iteration 2539 : loss : 0.034048, loss_ce: 0.053507
[18:14:59.476] iteration 2540 : loss : 0.040840, loss_ce: 0.065462
[18:15:00.470] iteration 2541 : loss : 0.047655, loss_ce: 0.076641
[18:15:01.497] iteration 2542 : loss : 0.032565, loss_ce: 0.051576
[18:15:02.632] iteration 2543 : loss : 0.040756, loss_ce: 0.061897
[18:15:03.732] iteration 2544 : loss : 0.042941, loss_ce: 0.067084
[18:15:04.788] iteration 2545 : loss : 0.034368, loss_ce: 0.054500
[18:15:05.855] iteration 2546 : loss : 0.032680, loss_ce: 0.052033
[18:15:06.855] iteration 2547 : loss : 0.053107, loss_ce: 0.082365
[18:15:07.904] iteration 2548 : loss : 0.050825, loss_ce: 0.080330
[18:15:08.952] iteration 2549 : loss : 0.048201, loss_ce: 0.076737
[18:15:09.943] iteration 2550 : loss : 0.051683, loss_ce: 0.080398
[18:15:10.954] iteration 2551 : loss : 0.042649, loss_ce: 0.069015
[18:15:12.049] iteration 2552 : loss : 0.051897, loss_ce: 0.084151
[18:15:13.013] iteration 2553 : loss : 0.040892, loss_ce: 0.064724
[18:15:13.984] iteration 2554 : loss : 0.040556, loss_ce: 0.065707
[18:15:15.025] iteration 2555 : loss : 0.040540, loss_ce: 0.062468
[18:15:16.100] iteration 2556 : loss : 0.030110, loss_ce: 0.046890
[18:15:17.215] iteration 2557 : loss : 0.074093, loss_ce: 0.112319
[18:15:18.227] iteration 2558 : loss : 0.054799, loss_ce: 0.088255
[18:15:19.194] iteration 2559 : loss : 0.036621, loss_ce: 0.056171
[18:15:20.219] iteration 2560 : loss : 0.044100, loss_ce: 0.070326
[18:15:21.300] iteration 2561 : loss : 0.039729, loss_ce: 0.063996
[18:15:22.284] iteration 2562 : loss : 0.035405, loss_ce: 0.055153
[18:15:23.259] iteration 2563 : loss : 0.041302, loss_ce: 0.065150
[18:15:24.233] iteration 2564 : loss : 0.034290, loss_ce: 0.054997
[18:15:25.248] iteration 2565 : loss : 0.033024, loss_ce: 0.052940
[18:15:26.285] iteration 2566 : loss : 0.046163, loss_ce: 0.075036
[18:15:27.363] iteration 2567 : loss : 0.035426, loss_ce: 0.055384
[18:15:28.362] iteration 2568 : loss : 0.032741, loss_ce: 0.051582
[18:15:29.333] iteration 2569 : loss : 0.032384, loss_ce: 0.050117
[18:15:30.411] iteration 2570 : loss : 0.035605, loss_ce: 0.054595
[18:15:31.375] iteration 2571 : loss : 0.025962, loss_ce: 0.039359
[18:15:32.453] iteration 2572 : loss : 0.038312, loss_ce: 0.059165
[18:15:33.487] iteration 2573 : loss : 0.037883, loss_ce: 0.060606
[18:15:34.461] iteration 2574 : loss : 0.038074, loss_ce: 0.060153
[18:15:35.497] iteration 2575 : loss : 0.037373, loss_ce: 0.059148
[18:15:36.640] iteration 2576 : loss : 0.033795, loss_ce: 0.052591
[18:15:37.656] iteration 2577 : loss : 0.045823, loss_ce: 0.072177
[18:15:38.744] iteration 2578 : loss : 0.031758, loss_ce: 0.049444
[18:15:39.694] iteration 2579 : loss : 0.072088, loss_ce: 0.114858
[18:15:40.668] iteration 2580 : loss : 0.047987, loss_ce: 0.075901
[18:15:41.656] iteration 2581 : loss : 0.034980, loss_ce: 0.054582
[18:15:42.609] iteration 2582 : loss : 0.059119, loss_ce: 0.093401
[18:15:43.647] iteration 2583 : loss : 0.053827, loss_ce: 0.088854
[18:15:44.648] iteration 2584 : loss : 0.030862, loss_ce: 0.046733
[18:15:45.690] iteration 2585 : loss : 0.035967, loss_ce: 0.053746
[18:15:46.713] iteration 2586 : loss : 0.034324, loss_ce: 0.054495
[18:15:47.685] iteration 2587 : loss : 0.030378, loss_ce: 0.049078
[18:15:48.678] iteration 2588 : loss : 0.039137, loss_ce: 0.061618
[18:15:49.764] iteration 2589 : loss : 0.040312, loss_ce: 0.060427
[18:15:50.863] iteration 2590 : loss : 0.039894, loss_ce: 0.060691
[18:15:51.900] iteration 2591 : loss : 0.038705, loss_ce: 0.062309
[18:15:53.017] iteration 2592 : loss : 0.042117, loss_ce: 0.066304
[18:15:54.075] iteration 2593 : loss : 0.030263, loss_ce: 0.047011
[18:15:55.132] iteration 2594 : loss : 0.043751, loss_ce: 0.070616
[18:15:56.110] iteration 2595 : loss : 0.032944, loss_ce: 0.050918
[18:15:57.102] iteration 2596 : loss : 0.047261, loss_ce: 0.073119
[18:15:58.260] iteration 2597 : loss : 0.043881, loss_ce: 0.072470
[18:15:59.225] iteration 2598 : loss : 0.034152, loss_ce: 0.052539
[18:16:00.272] iteration 2599 : loss : 0.044412, loss_ce: 0.070162
[18:16:01.286] iteration 2600 : loss : 0.064562, loss_ce: 0.104949
[18:16:02.342] iteration 2601 : loss : 0.043449, loss_ce: 0.066265
[18:16:03.487] iteration 2602 : loss : 0.046483, loss_ce: 0.074259
[18:16:04.513] iteration 2603 : loss : 0.034127, loss_ce: 0.053195
[18:16:05.565] iteration 2604 : loss : 0.029567, loss_ce: 0.045577
[18:16:06.608] iteration 2605 : loss : 0.032114, loss_ce: 0.048733
[18:16:07.536] iteration 2606 : loss : 0.038814, loss_ce: 0.061878
[18:16:08.522] iteration 2607 : loss : 0.045134, loss_ce: 0.069073
[18:16:09.663] iteration 2608 : loss : 0.042078, loss_ce: 0.066549
[18:16:10.667] iteration 2609 : loss : 0.058436, loss_ce: 0.097796
[18:16:11.677] iteration 2610 : loss : 0.039856, loss_ce: 0.063879
[18:16:12.810] iteration 2611 : loss : 0.037604, loss_ce: 0.057987
[18:16:13.928] iteration 2612 : loss : 0.032412, loss_ce: 0.049797
[18:16:14.879] iteration 2613 : loss : 0.035336, loss_ce: 0.057626
[18:16:15.930] iteration 2614 : loss : 0.036198, loss_ce: 0.058672
[18:16:16.917] iteration 2615 : loss : 0.036119, loss_ce: 0.056661
[18:16:17.927] iteration 2616 : loss : 0.036658, loss_ce: 0.055828
[18:16:18.989] iteration 2617 : loss : 0.027436, loss_ce: 0.044328
[18:16:20.030] iteration 2618 : loss : 0.042466, loss_ce: 0.066766
[18:16:20.966] iteration 2619 : loss : 0.032372, loss_ce: 0.051535
[18:16:21.941] iteration 2620 : loss : 0.030371, loss_ce: 0.047808
[18:16:22.939] iteration 2621 : loss : 0.038751, loss_ce: 0.061255
[18:16:23.949] iteration 2622 : loss : 0.029375, loss_ce: 0.043933
[18:16:24.982] iteration 2623 : loss : 0.032589, loss_ce: 0.050915
[18:16:25.939] iteration 2624 : loss : 0.027070, loss_ce: 0.041881
[18:16:27.001] iteration 2625 : loss : 0.049800, loss_ce: 0.079616
[18:16:27.951] iteration 2626 : loss : 0.033927, loss_ce: 0.053904
[18:16:28.963] iteration 2627 : loss : 0.029330, loss_ce: 0.047007
[18:16:30.013] iteration 2628 : loss : 0.038924, loss_ce: 0.059916
[18:16:31.012] iteration 2629 : loss : 0.047914, loss_ce: 0.071397
[18:16:32.153] iteration 2630 : loss : 0.035226, loss_ce: 0.056185
[18:16:33.122] iteration 2631 : loss : 0.030807, loss_ce: 0.047524
[18:16:34.185] iteration 2632 : loss : 0.029383, loss_ce: 0.045494
[18:16:35.205] iteration 2633 : loss : 0.044377, loss_ce: 0.072715
[18:16:36.171] iteration 2634 : loss : 0.045310, loss_ce: 0.074257
[18:16:37.252] iteration 2635 : loss : 0.027352, loss_ce: 0.042186
[18:16:38.273] iteration 2636 : loss : 0.030592, loss_ce: 0.048793
[18:16:39.322] iteration 2637 : loss : 0.039518, loss_ce: 0.062340
[18:16:40.391] iteration 2638 : loss : 0.050429, loss_ce: 0.081355
[18:16:41.419] iteration 2639 : loss : 0.039390, loss_ce: 0.062691
[18:16:42.463] iteration 2640 : loss : 0.039053, loss_ce: 0.062718
[18:16:43.500] iteration 2641 : loss : 0.038536, loss_ce: 0.059008
[18:16:44.451] iteration 2642 : loss : 0.049671, loss_ce: 0.078254
[18:16:45.409] iteration 2643 : loss : 0.042890, loss_ce: 0.063303
[18:16:46.445] iteration 2644 : loss : 0.036689, loss_ce: 0.056338
[18:16:47.534] iteration 2645 : loss : 0.029114, loss_ce: 0.045910
[18:16:48.587] iteration 2646 : loss : 0.039759, loss_ce: 0.060935
[18:16:49.606] iteration 2647 : loss : 0.047794, loss_ce: 0.075195
[18:16:50.591] iteration 2648 : loss : 0.031885, loss_ce: 0.051165
[18:16:51.653] iteration 2649 : loss : 0.034125, loss_ce: 0.053528
[18:16:52.676] iteration 2650 : loss : 0.034712, loss_ce: 0.054559
[18:16:53.872] iteration 2651 : loss : 0.033504, loss_ce: 0.053102
[18:16:54.833] iteration 2652 : loss : 0.035677, loss_ce: 0.057116
[18:16:55.885] iteration 2653 : loss : 0.042891, loss_ce: 0.072220
[18:16:56.899] iteration 2654 : loss : 0.032862, loss_ce: 0.051180
[18:16:57.886] iteration 2655 : loss : 0.045813, loss_ce: 0.069141
[18:16:58.993] iteration 2656 : loss : 0.030704, loss_ce: 0.049523
[18:16:59.987] iteration 2657 : loss : 0.049237, loss_ce: 0.079918
[18:17:00.922] iteration 2658 : loss : 0.036530, loss_ce: 0.059279
[18:17:02.046] iteration 2659 : loss : 0.032394, loss_ce: 0.049862
[18:17:03.027] iteration 2660 : loss : 0.052025, loss_ce: 0.080256
[18:17:04.060] iteration 2661 : loss : 0.037594, loss_ce: 0.060194
[18:17:05.064] iteration 2662 : loss : 0.033802, loss_ce: 0.054541
[18:17:06.043] iteration 2663 : loss : 0.046530, loss_ce: 0.071530
[18:17:07.138] iteration 2664 : loss : 0.036771, loss_ce: 0.058968
[18:17:08.224] iteration 2665 : loss : 0.029657, loss_ce: 0.047865
[18:17:09.364] iteration 2666 : loss : 0.030115, loss_ce: 0.049370
[18:17:10.358] iteration 2667 : loss : 0.034248, loss_ce: 0.053480
[18:17:11.321] iteration 2668 : loss : 0.039469, loss_ce: 0.063110
[18:17:12.363] iteration 2669 : loss : 0.040669, loss_ce: 0.063133
[18:17:13.357] iteration 2670 : loss : 0.029754, loss_ce: 0.046336
[18:17:14.278] iteration 2671 : loss : 0.040872, loss_ce: 0.064582
[18:17:15.239] iteration 2672 : loss : 0.034037, loss_ce: 0.050881
[18:17:16.258] iteration 2673 : loss : 0.032749, loss_ce: 0.049692
[18:17:17.433] iteration 2674 : loss : 0.055467, loss_ce: 0.090103
[18:17:18.396] iteration 2675 : loss : 0.035628, loss_ce: 0.054700
[18:17:19.365] iteration 2676 : loss : 0.031410, loss_ce: 0.049905
[18:17:20.314] iteration 2677 : loss : 0.049926, loss_ce: 0.078105
[18:17:21.409] iteration 2678 : loss : 0.054951, loss_ce: 0.088626
[18:17:22.408] iteration 2679 : loss : 0.034791, loss_ce: 0.056594
[18:17:23.412] iteration 2680 : loss : 0.052591, loss_ce: 0.084772
[18:17:24.458] iteration 2681 : loss : 0.050819, loss_ce: 0.078883
[18:17:25.522] iteration 2682 : loss : 0.044462, loss_ce: 0.068075
[18:17:26.515] iteration 2683 : loss : 0.039018, loss_ce: 0.061595
[18:17:27.548] iteration 2684 : loss : 0.038704, loss_ce: 0.059872
[18:17:28.578] iteration 2685 : loss : 0.037269, loss_ce: 0.058137
[18:17:29.632] iteration 2686 : loss : 0.034171, loss_ce: 0.051876
[18:17:30.643] iteration 2687 : loss : 0.031405, loss_ce: 0.050025
[18:17:31.634] iteration 2688 : loss : 0.025212, loss_ce: 0.039853
[18:17:32.604] iteration 2689 : loss : 0.037795, loss_ce: 0.058808
[18:17:33.599] iteration 2690 : loss : 0.033421, loss_ce: 0.052487
[18:17:34.594] iteration 2691 : loss : 0.046770, loss_ce: 0.075666
[18:17:35.587] iteration 2692 : loss : 0.048610, loss_ce: 0.076640
[18:17:36.580] iteration 2693 : loss : 0.038771, loss_ce: 0.061116
[18:17:37.585] iteration 2694 : loss : 0.046578, loss_ce: 0.071831
[18:17:38.551] iteration 2695 : loss : 0.037402, loss_ce: 0.059298
[18:17:39.498] iteration 2696 : loss : 0.050843, loss_ce: 0.081668
[18:17:40.469] iteration 2697 : loss : 0.032851, loss_ce: 0.052632
[18:17:41.395] iteration 2698 : loss : 0.037138, loss_ce: 0.060618
[18:17:42.372] iteration 2699 : loss : 0.038285, loss_ce: 0.059929
[18:17:43.348] iteration 2700 : loss : 0.037851, loss_ce: 0.058167
[18:17:44.335] iteration 2701 : loss : 0.034925, loss_ce: 0.055297
[18:17:45.329] iteration 2702 : loss : 0.029297, loss_ce: 0.046110
[18:17:46.316] iteration 2703 : loss : 0.043432, loss_ce: 0.067627
[18:17:47.388] iteration 2704 : loss : 0.038946, loss_ce: 0.061787
[18:17:48.376] iteration 2705 : loss : 0.036199, loss_ce: 0.056237
[18:17:49.460] iteration 2706 : loss : 0.054988, loss_ce: 0.090260
[18:17:50.645] iteration 2707 : loss : 0.034734, loss_ce: 0.053306
[18:17:51.620] iteration 2708 : loss : 0.044203, loss_ce: 0.070156
[18:17:52.640] iteration 2709 : loss : 0.038562, loss_ce: 0.061278
[18:17:53.704] iteration 2710 : loss : 0.039234, loss_ce: 0.061725
[18:17:54.725] iteration 2711 : loss : 0.028758, loss_ce: 0.045946
[18:17:55.701] iteration 2712 : loss : 0.043861, loss_ce: 0.067632
[18:17:56.841] iteration 2713 : loss : 0.029532, loss_ce: 0.046676
[18:17:57.836] iteration 2714 : loss : 0.041236, loss_ce: 0.064566
[18:17:58.923] iteration 2715 : loss : 0.030592, loss_ce: 0.047369
[18:17:59.930] iteration 2716 : loss : 0.043425, loss_ce: 0.069839
[18:18:01.005] iteration 2717 : loss : 0.031406, loss_ce: 0.048409
[18:18:02.048] iteration 2718 : loss : 0.040982, loss_ce: 0.064366
[18:18:03.019] iteration 2719 : loss : 0.029020, loss_ce: 0.046261
[18:18:03.973] iteration 2720 : loss : 0.048541, loss_ce: 0.077863
[18:18:04.992] iteration 2721 : loss : 0.030365, loss_ce: 0.047941
[18:18:06.007] iteration 2722 : loss : 0.033228, loss_ce: 0.052847
[18:18:06.998] iteration 2723 : loss : 0.033249, loss_ce: 0.051083
[18:18:08.030] iteration 2724 : loss : 0.049645, loss_ce: 0.076643
[18:18:09.016] iteration 2725 : loss : 0.044122, loss_ce: 0.072074
[18:18:10.059] iteration 2726 : loss : 0.048257, loss_ce: 0.075333
[18:18:11.040] iteration 2727 : loss : 0.032223, loss_ce: 0.050878
[18:18:12.094] iteration 2728 : loss : 0.036139, loss_ce: 0.055552
[18:18:13.075] iteration 2729 : loss : 0.036371, loss_ce: 0.056254
[18:18:14.088] iteration 2730 : loss : 0.032762, loss_ce: 0.051482
[18:18:15.130] iteration 2731 : loss : 0.046538, loss_ce: 0.074371
[18:18:16.140] iteration 2732 : loss : 0.030869, loss_ce: 0.047053
[18:18:17.164] iteration 2733 : loss : 0.046453, loss_ce: 0.075741
[18:18:18.078] iteration 2734 : loss : 0.026142, loss_ce: 0.040930
[18:18:18.997] iteration 2735 : loss : 0.029977, loss_ce: 0.047357
[18:18:19.981] iteration 2736 : loss : 0.031853, loss_ce: 0.049615
[18:18:20.978] iteration 2737 : loss : 0.049528, loss_ce: 0.079416
[18:18:21.879] iteration 2738 : loss : 0.046078, loss_ce: 0.074890
[18:18:22.946] iteration 2739 : loss : 0.033576, loss_ce: 0.051875
[18:18:24.075] iteration 2740 : loss : 0.028302, loss_ce: 0.044726
[18:18:25.008] iteration 2741 : loss : 0.036938, loss_ce: 0.058796
[18:18:26.041] iteration 2742 : loss : 0.032752, loss_ce: 0.051637
[18:18:27.129] iteration 2743 : loss : 0.041019, loss_ce: 0.066256
[18:18:28.129] iteration 2744 : loss : 0.030339, loss_ce: 0.046638
[18:18:29.235] iteration 2745 : loss : 0.034979, loss_ce: 0.054746
[18:18:30.241] iteration 2746 : loss : 0.036069, loss_ce: 0.059074
[18:18:31.218] iteration 2747 : loss : 0.030495, loss_ce: 0.047179
[18:18:32.131] iteration 2748 : loss : 0.041815, loss_ce: 0.064984
[18:18:33.110] iteration 2749 : loss : 0.035001, loss_ce: 0.055761
[18:18:34.180] iteration 2750 : loss : 0.050915, loss_ce: 0.079593
[18:18:35.179] iteration 2751 : loss : 0.039622, loss_ce: 0.061967
[18:18:36.109] iteration 2752 : loss : 0.047880, loss_ce: 0.074767
[18:18:37.192] iteration 2753 : loss : 0.033923, loss_ce: 0.050685
[18:18:38.279] iteration 2754 : loss : 0.032910, loss_ce: 0.052357
[18:18:39.336] iteration 2755 : loss : 0.040342, loss_ce: 0.064516
[18:18:40.317] iteration 2756 : loss : 0.049907, loss_ce: 0.079229
[18:18:41.246] iteration 2757 : loss : 0.042493, loss_ce: 0.064482
[18:18:42.174] iteration 2758 : loss : 0.030038, loss_ce: 0.044445
[18:18:43.145] iteration 2759 : loss : 0.036428, loss_ce: 0.056874
[18:18:44.204] iteration 2760 : loss : 0.036411, loss_ce: 0.058762
[18:18:45.177] iteration 2761 : loss : 0.031916, loss_ce: 0.049577
[18:18:46.154] iteration 2762 : loss : 0.041119, loss_ce: 0.065381
[18:18:47.188] iteration 2763 : loss : 0.036618, loss_ce: 0.058415
[18:18:48.192] iteration 2764 : loss : 0.046156, loss_ce: 0.072118
[18:18:49.294] iteration 2765 : loss : 0.034991, loss_ce: 0.055698
[18:18:50.322] iteration 2766 : loss : 0.041495, loss_ce: 0.063680
[18:18:51.258] iteration 2767 : loss : 0.050387, loss_ce: 0.078186
[18:18:52.311] iteration 2768 : loss : 0.034427, loss_ce: 0.052506
[18:18:53.279] iteration 2769 : loss : 0.039023, loss_ce: 0.060545
[18:18:54.413] iteration 2770 : loss : 0.036552, loss_ce: 0.056481
[18:18:55.368] iteration 2771 : loss : 0.035991, loss_ce: 0.056779
[18:18:56.393] iteration 2772 : loss : 0.037899, loss_ce: 0.059943
[18:18:57.342] iteration 2773 : loss : 0.047431, loss_ce: 0.075936
[18:18:58.356] iteration 2774 : loss : 0.042634, loss_ce: 0.065958
[18:18:59.402] iteration 2775 : loss : 0.044500, loss_ce: 0.068799
[18:19:00.330] iteration 2776 : loss : 0.046147, loss_ce: 0.073286
[18:19:01.317] iteration 2777 : loss : 0.026169, loss_ce: 0.040284
[18:19:02.289] iteration 2778 : loss : 0.055456, loss_ce: 0.088506
[18:19:03.316] iteration 2779 : loss : 0.033334, loss_ce: 0.053377
[18:19:04.432] iteration 2780 : loss : 0.038247, loss_ce: 0.060310
[18:19:05.549] iteration 2781 : loss : 0.046360, loss_ce: 0.070599
[18:19:06.553] iteration 2782 : loss : 0.026870, loss_ce: 0.041452
[18:19:07.597] iteration 2783 : loss : 0.029240, loss_ce: 0.046289
[18:19:08.564] iteration 2784 : loss : 0.038577, loss_ce: 0.061277
[18:19:09.532] iteration 2785 : loss : 0.040593, loss_ce: 0.064271
[18:19:10.459] iteration 2786 : loss : 0.047761, loss_ce: 0.073078
[18:19:11.503] iteration 2787 : loss : 0.032875, loss_ce: 0.051803
[18:19:12.517] iteration 2788 : loss : 0.031510, loss_ce: 0.050058
[18:19:13.587] iteration 2789 : loss : 0.034325, loss_ce: 0.054807
[18:19:14.492] iteration 2790 : loss : 0.030544, loss_ce: 0.048445
[18:19:15.509] iteration 2791 : loss : 0.047251, loss_ce: 0.074639
[18:19:16.468] iteration 2792 : loss : 0.038149, loss_ce: 0.062001
[18:19:17.513] iteration 2793 : loss : 0.044479, loss_ce: 0.072691
[18:19:18.562] iteration 2794 : loss : 0.051272, loss_ce: 0.084486
[18:19:19.482] iteration 2795 : loss : 0.031402, loss_ce: 0.048387
[18:19:20.492] iteration 2796 : loss : 0.030957, loss_ce: 0.048727
[18:19:21.532] iteration 2797 : loss : 0.043006, loss_ce: 0.067308
[18:19:22.557] iteration 2798 : loss : 0.031087, loss_ce: 0.048229
[18:19:23.472] iteration 2799 : loss : 0.060859, loss_ce: 0.095422
[18:19:24.426] iteration 2800 : loss : 0.030403, loss_ce: 0.047099
[18:19:25.503] iteration 2801 : loss : 0.027257, loss_ce: 0.044253
[18:19:26.461] iteration 2802 : loss : 0.028716, loss_ce: 0.045712
[18:19:27.560] iteration 2803 : loss : 0.039199, loss_ce: 0.061697
[18:19:28.574] iteration 2804 : loss : 0.067707, loss_ce: 0.115585
[18:19:29.605] iteration 2805 : loss : 0.038178, loss_ce: 0.059377
[18:19:30.610] iteration 2806 : loss : 0.032563, loss_ce: 0.051374
[18:19:31.591] iteration 2807 : loss : 0.035106, loss_ce: 0.055407
[18:19:32.702] iteration 2808 : loss : 0.030503, loss_ce: 0.050208
[18:19:33.710] iteration 2809 : loss : 0.039593, loss_ce: 0.061439
[18:19:34.702] iteration 2810 : loss : 0.038039, loss_ce: 0.058125
[18:19:35.607] iteration 2811 : loss : 0.034432, loss_ce: 0.053294
[18:19:36.659] iteration 2812 : loss : 0.043322, loss_ce: 0.065317
[18:19:37.723] iteration 2813 : loss : 0.033432, loss_ce: 0.052192
[18:19:38.686] iteration 2814 : loss : 0.039512, loss_ce: 0.062786
[18:19:39.685] iteration 2815 : loss : 0.037752, loss_ce: 0.058704
[18:19:40.731] iteration 2816 : loss : 0.031844, loss_ce: 0.050283
[18:19:41.637] iteration 2817 : loss : 0.047121, loss_ce: 0.075052
[18:19:42.735] iteration 2818 : loss : 0.028060, loss_ce: 0.044277
[18:19:43.691] iteration 2819 : loss : 0.033925, loss_ce: 0.053066
[18:19:44.645] iteration 2820 : loss : 0.028121, loss_ce: 0.042949
[18:19:45.698] iteration 2821 : loss : 0.036620, loss_ce: 0.057032
[18:19:46.671] iteration 2822 : loss : 0.033619, loss_ce: 0.051546
[18:19:47.716] iteration 2823 : loss : 0.037693, loss_ce: 0.057170
[18:19:48.616] iteration 2824 : loss : 0.031566, loss_ce: 0.049812
[18:19:49.656] iteration 2825 : loss : 0.035190, loss_ce: 0.056485
[18:19:50.624] iteration 2826 : loss : 0.031573, loss_ce: 0.048764
[18:19:51.661] iteration 2827 : loss : 0.031922, loss_ce: 0.050694
[18:19:52.703] iteration 2828 : loss : 0.027439, loss_ce: 0.042238
[18:19:53.721] iteration 2829 : loss : 0.056981, loss_ce: 0.090594
[18:19:54.773] iteration 2830 : loss : 0.029729, loss_ce: 0.045270
[18:19:55.855] iteration 2831 : loss : 0.030957, loss_ce: 0.049064
[18:19:56.952] iteration 2832 : loss : 0.043113, loss_ce: 0.068783
[18:19:57.937] iteration 2833 : loss : 0.032227, loss_ce: 0.051284
[18:19:58.952] iteration 2834 : loss : 0.072942, loss_ce: 0.115474
[18:20:00.025] iteration 2835 : loss : 0.043737, loss_ce: 0.067760
[18:20:01.008] iteration 2836 : loss : 0.041680, loss_ce: 0.063972
[18:20:01.928] iteration 2837 : loss : 0.037995, loss_ce: 0.057468
[18:20:02.904] iteration 2838 : loss : 0.048593, loss_ce: 0.077071
[18:20:03.827] iteration 2839 : loss : 0.029628, loss_ce: 0.047811
[18:20:04.780] iteration 2840 : loss : 0.031894, loss_ce: 0.048931
[18:20:05.869] iteration 2841 : loss : 0.036135, loss_ce: 0.053336
[18:20:06.968] iteration 2842 : loss : 0.029701, loss_ce: 0.046715
[18:20:07.968] iteration 2843 : loss : 0.033346, loss_ce: 0.052261
[18:20:09.017] iteration 2844 : loss : 0.051667, loss_ce: 0.085424
[18:20:09.976] iteration 2845 : loss : 0.029272, loss_ce: 0.045980
[18:20:10.936] iteration 2846 : loss : 0.041437, loss_ce: 0.064208
[18:20:11.959] iteration 2847 : loss : 0.042804, loss_ce: 0.066250
[18:20:12.986] iteration 2848 : loss : 0.035598, loss_ce: 0.057004
[18:20:13.963] iteration 2849 : loss : 0.036782, loss_ce: 0.057540
[18:20:15.067] iteration 2850 : loss : 0.039683, loss_ce: 0.060365
[18:20:16.054] iteration 2851 : loss : 0.029511, loss_ce: 0.047814
[18:20:17.001] iteration 2852 : loss : 0.060456, loss_ce: 0.096413
[18:20:18.175] iteration 2853 : loss : 0.043578, loss_ce: 0.069851
[18:20:19.103] iteration 2854 : loss : 0.030132, loss_ce: 0.049218
[18:20:20.191] iteration 2855 : loss : 0.030651, loss_ce: 0.049172
[18:20:21.266] iteration 2856 : loss : 0.057374, loss_ce: 0.094313
[18:20:22.263] iteration 2857 : loss : 0.042152, loss_ce: 0.068118
[18:20:23.243] iteration 2858 : loss : 0.040413, loss_ce: 0.065033
[18:20:24.272] iteration 2859 : loss : 0.032758, loss_ce: 0.051906
[18:20:25.265] iteration 2860 : loss : 0.039772, loss_ce: 0.062858
[18:20:26.234] iteration 2861 : loss : 0.035506, loss_ce: 0.053462
[18:20:27.186] iteration 2862 : loss : 0.026292, loss_ce: 0.041129
[18:20:28.330] iteration 2863 : loss : 0.030023, loss_ce: 0.047922
[18:20:29.266] iteration 2864 : loss : 0.028815, loss_ce: 0.044278
[18:20:30.288] iteration 2865 : loss : 0.028765, loss_ce: 0.044788
[18:20:31.293] iteration 2866 : loss : 0.079221, loss_ce: 0.127811
[18:20:32.371] iteration 2867 : loss : 0.050265, loss_ce: 0.080444
[18:20:33.325] iteration 2868 : loss : 0.042873, loss_ce: 0.067485
[18:20:34.318] iteration 2869 : loss : 0.033566, loss_ce: 0.050989
[18:20:35.335] iteration 2870 : loss : 0.031313, loss_ce: 0.049881
[18:20:36.329] iteration 2871 : loss : 0.044388, loss_ce: 0.071693
[18:20:37.261] iteration 2872 : loss : 0.034346, loss_ce: 0.054371
[18:20:38.302] iteration 2873 : loss : 0.053610, loss_ce: 0.085890
[18:20:39.252] iteration 2874 : loss : 0.037281, loss_ce: 0.058128
[18:20:40.323] iteration 2875 : loss : 0.029469, loss_ce: 0.045859
[18:20:41.289] iteration 2876 : loss : 0.051091, loss_ce: 0.083796
[18:20:42.259] iteration 2877 : loss : 0.042235, loss_ce: 0.066982
[18:20:43.295] iteration 2878 : loss : 0.066203, loss_ce: 0.110819
[18:20:44.299] iteration 2879 : loss : 0.036729, loss_ce: 0.058334
[18:20:45.385] iteration 2880 : loss : 0.029892, loss_ce: 0.048286
[18:20:46.466] iteration 2881 : loss : 0.038264, loss_ce: 0.061184
[18:20:47.471] iteration 2882 : loss : 0.041507, loss_ce: 0.066247
[18:20:48.479] iteration 2883 : loss : 0.039441, loss_ce: 0.061477
[18:20:49.458] iteration 2884 : loss : 0.051093, loss_ce: 0.080197
[18:20:50.487] iteration 2885 : loss : 0.038499, loss_ce: 0.061592
[18:20:51.436] iteration 2886 : loss : 0.032084, loss_ce: 0.049960
[18:20:52.348] iteration 2887 : loss : 0.047235, loss_ce: 0.073813
[18:20:53.413] iteration 2888 : loss : 0.033739, loss_ce: 0.053187
[18:20:54.401] iteration 2889 : loss : 0.027112, loss_ce: 0.042114
[18:20:55.444] iteration 2890 : loss : 0.037550, loss_ce: 0.059255
[18:20:56.385] iteration 2891 : loss : 0.038599, loss_ce: 0.060616
[18:20:57.482] iteration 2892 : loss : 0.036009, loss_ce: 0.056829
[18:20:58.517] iteration 2893 : loss : 0.041236, loss_ce: 0.065100
[18:20:59.485] iteration 2894 : loss : 0.030078, loss_ce: 0.047869
[18:21:00.468] iteration 2895 : loss : 0.029992, loss_ce: 0.046600
[18:21:01.530] iteration 2896 : loss : 0.033707, loss_ce: 0.053701
[18:21:02.611] iteration 2897 : loss : 0.047754, loss_ce: 0.074189
[18:21:03.533] iteration 2898 : loss : 0.043961, loss_ce: 0.068870
[18:21:04.483] iteration 2899 : loss : 0.034762, loss_ce: 0.054642
[18:21:05.522] iteration 2900 : loss : 0.044268, loss_ce: 0.071900
[18:21:06.555] iteration 2901 : loss : 0.047245, loss_ce: 0.075105
[18:21:07.508] iteration 2902 : loss : 0.031814, loss_ce: 0.050398
[18:21:08.501] iteration 2903 : loss : 0.040369, loss_ce: 0.062460
[18:21:09.452] iteration 2904 : loss : 0.046118, loss_ce: 0.073826
[18:21:10.484] iteration 2905 : loss : 0.049519, loss_ce: 0.076765
[18:21:11.473] iteration 2906 : loss : 0.026902, loss_ce: 0.041038
[18:21:12.394] iteration 2907 : loss : 0.034552, loss_ce: 0.053448
[18:21:13.488] iteration 2908 : loss : 0.035416, loss_ce: 0.057067
[18:21:14.435] iteration 2909 : loss : 0.045024, loss_ce: 0.071563
[18:21:15.414] iteration 2910 : loss : 0.035442, loss_ce: 0.053982
[18:21:16.435] iteration 2911 : loss : 0.033535, loss_ce: 0.053880
[18:21:17.428] iteration 2912 : loss : 0.035282, loss_ce: 0.056195
[18:21:18.468] iteration 2913 : loss : 0.041414, loss_ce: 0.066917
[18:21:19.593] iteration 2914 : loss : 0.030421, loss_ce: 0.047677
[18:21:20.551] iteration 2915 : loss : 0.035671, loss_ce: 0.056340
[18:21:21.491] iteration 2916 : loss : 0.040886, loss_ce: 0.062930
[18:21:22.440] iteration 2917 : loss : 0.031242, loss_ce: 0.048130
[18:21:23.393] iteration 2918 : loss : 0.029801, loss_ce: 0.048001
[18:21:24.520] iteration 2919 : loss : 0.054014, loss_ce: 0.088826
[18:21:25.611] iteration 2920 : loss : 0.032869, loss_ce: 0.053240
[18:21:26.707] iteration 2921 : loss : 0.038741, loss_ce: 0.059565
[18:21:27.723] iteration 2922 : loss : 0.056369, loss_ce: 0.090454
[18:21:28.805] iteration 2923 : loss : 0.052846, loss_ce: 0.084730
[18:21:29.828] iteration 2924 : loss : 0.036366, loss_ce: 0.057349
[18:21:30.843] iteration 2925 : loss : 0.056003, loss_ce: 0.089429
[18:21:31.901] iteration 2926 : loss : 0.048623, loss_ce: 0.076424
[18:21:32.942] iteration 2927 : loss : 0.028330, loss_ce: 0.043243
[18:21:33.976] iteration 2928 : loss : 0.039085, loss_ce: 0.061422
[18:21:34.959] iteration 2929 : loss : 0.041456, loss_ce: 0.065687
[18:21:35.935] iteration 2930 : loss : 0.041257, loss_ce: 0.062988
[18:21:36.914] iteration 2931 : loss : 0.035410, loss_ce: 0.053900
[18:21:37.902] iteration 2932 : loss : 0.029513, loss_ce: 0.045294
[18:21:38.955] iteration 2933 : loss : 0.048950, loss_ce: 0.075561
[18:21:39.989] iteration 2934 : loss : 0.050765, loss_ce: 0.082564
[18:21:41.102] iteration 2935 : loss : 0.031912, loss_ce: 0.048568
[18:21:42.073] iteration 2936 : loss : 0.036280, loss_ce: 0.056375
[18:21:43.104] iteration 2937 : loss : 0.032568, loss_ce: 0.052461
[18:21:44.130] iteration 2938 : loss : 0.025338, loss_ce: 0.039938
[18:21:45.039] iteration 2939 : loss : 0.035631, loss_ce: 0.057278
[18:21:45.982] iteration 2940 : loss : 0.041879, loss_ce: 0.068562
[18:21:47.088] iteration 2941 : loss : 0.028238, loss_ce: 0.044312
[18:21:48.108] iteration 2942 : loss : 0.032861, loss_ce: 0.051625
[18:21:49.209] iteration 2943 : loss : 0.071039, loss_ce: 0.119430
[18:21:50.248] iteration 2944 : loss : 0.030333, loss_ce: 0.048088
[18:21:51.299] iteration 2945 : loss : 0.036941, loss_ce: 0.056974
[18:21:52.346] iteration 2946 : loss : 0.031149, loss_ce: 0.047885
[18:21:53.401] iteration 2947 : loss : 0.026869, loss_ce: 0.042170
[18:21:54.413] iteration 2948 : loss : 0.047333, loss_ce: 0.072457
[18:21:55.347] iteration 2949 : loss : 0.029492, loss_ce: 0.045872
[18:21:56.408] iteration 2950 : loss : 0.033348, loss_ce: 0.050947
[18:21:57.461] iteration 2951 : loss : 0.040100, loss_ce: 0.062913
[18:21:58.444] iteration 2952 : loss : 0.034736, loss_ce: 0.055288
[18:21:59.525] iteration 2953 : loss : 0.040758, loss_ce: 0.064245
[18:22:00.461] iteration 2954 : loss : 0.050396, loss_ce: 0.079234
[18:22:01.455] iteration 2955 : loss : 0.038196, loss_ce: 0.060435
[18:22:02.598] iteration 2956 : loss : 0.034418, loss_ce: 0.053751
[18:22:03.731] iteration 2957 : loss : 0.038644, loss_ce: 0.062079
[18:22:04.706] iteration 2958 : loss : 0.052010, loss_ce: 0.082992
[18:22:05.732] iteration 2959 : loss : 0.027575, loss_ce: 0.044539
[18:22:06.695] iteration 2960 : loss : 0.040532, loss_ce: 0.064574
[18:22:07.780] iteration 2961 : loss : 0.046951, loss_ce: 0.072613
[18:22:08.921] iteration 2962 : loss : 0.032743, loss_ce: 0.049759
[18:22:09.835] iteration 2963 : loss : 0.033437, loss_ce: 0.052951
[18:22:10.928] iteration 2964 : loss : 0.041774, loss_ce: 0.064852
[18:22:11.944] iteration 2965 : loss : 0.028598, loss_ce: 0.045466
[18:22:12.894] iteration 2966 : loss : 0.037605, loss_ce: 0.059459
[18:22:13.934] iteration 2967 : loss : 0.051539, loss_ce: 0.085007
[18:22:14.915] iteration 2968 : loss : 0.041039, loss_ce: 0.061432
[18:22:15.898] iteration 2969 : loss : 0.029151, loss_ce: 0.047204
[18:22:16.967] iteration 2970 : loss : 0.034902, loss_ce: 0.057013
[18:22:18.085] iteration 2971 : loss : 0.035511, loss_ce: 0.055671
[18:22:19.031] iteration 2972 : loss : 0.047985, loss_ce: 0.075091
[18:22:20.046] iteration 2973 : loss : 0.033849, loss_ce: 0.053169
[18:22:21.101] iteration 2974 : loss : 0.036683, loss_ce: 0.056570
[18:22:22.145] iteration 2975 : loss : 0.032699, loss_ce: 0.050267
[18:22:23.139] iteration 2976 : loss : 0.039260, loss_ce: 0.062839
[18:22:24.177] iteration 2977 : loss : 0.042485, loss_ce: 0.064136
[18:22:25.390] iteration 2978 : loss : 0.035221, loss_ce: 0.054071
[18:22:26.415] iteration 2979 : loss : 0.041283, loss_ce: 0.066419
[18:22:27.459] iteration 2980 : loss : 0.036061, loss_ce: 0.056023
[18:22:28.511] iteration 2981 : loss : 0.035368, loss_ce: 0.057105
[18:22:29.525] iteration 2982 : loss : 0.029584, loss_ce: 0.044539
[18:22:30.583] iteration 2983 : loss : 0.048011, loss_ce: 0.078557
[18:22:31.574] iteration 2984 : loss : 0.030081, loss_ce: 0.047157
[18:22:32.684] iteration 2985 : loss : 0.037848, loss_ce: 0.059482
[18:22:33.803] iteration 2986 : loss : 0.053755, loss_ce: 0.084476
[18:22:34.901] iteration 2987 : loss : 0.030576, loss_ce: 0.049739
[18:22:35.818] iteration 2988 : loss : 0.031937, loss_ce: 0.052126
[18:22:36.849] iteration 2989 : loss : 0.028328, loss_ce: 0.045567
[18:22:37.798] iteration 2990 : loss : 0.042589, loss_ce: 0.065422
[18:22:38.700] iteration 2991 : loss : 0.030887, loss_ce: 0.047348
[18:22:39.748] iteration 2992 : loss : 0.038208, loss_ce: 0.061871
[18:22:40.722] iteration 2993 : loss : 0.029713, loss_ce: 0.046355
[18:22:41.762] iteration 2994 : loss : 0.032141, loss_ce: 0.049018
[18:22:42.769] iteration 2995 : loss : 0.026207, loss_ce: 0.039925
[18:22:43.745] iteration 2996 : loss : 0.042466, loss_ce: 0.064775
[18:22:44.821] iteration 2997 : loss : 0.053349, loss_ce: 0.083798
[18:22:45.845] iteration 2998 : loss : 0.031869, loss_ce: 0.050579
[18:22:46.862] iteration 2999 : loss : 0.029910, loss_ce: 0.045910
[18:22:48.004] iteration 3000 : loss : 0.031656, loss_ce: 0.048560
[18:22:48.963] iteration 3001 : loss : 0.045234, loss_ce: 0.073334
[18:22:50.044] iteration 3002 : loss : 0.035253, loss_ce: 0.055313
[18:22:51.074] iteration 3003 : loss : 0.051345, loss_ce: 0.078523
[18:22:52.063] iteration 3004 : loss : 0.053506, loss_ce: 0.082605
[18:22:53.099] iteration 3005 : loss : 0.042592, loss_ce: 0.069560
[18:22:54.246] iteration 3006 : loss : 0.030270, loss_ce: 0.047779
[18:22:55.235] iteration 3007 : loss : 0.042745, loss_ce: 0.065986
[18:22:56.284] iteration 3008 : loss : 0.035002, loss_ce: 0.053727
[18:22:57.306] iteration 3009 : loss : 0.047175, loss_ce: 0.074718
[18:22:58.377] iteration 3010 : loss : 0.038586, loss_ce: 0.061592
[18:22:59.401] iteration 3011 : loss : 0.041156, loss_ce: 0.065111
[18:23:00.416] iteration 3012 : loss : 0.036292, loss_ce: 0.057457
[18:23:01.415] iteration 3013 : loss : 0.028532, loss_ce: 0.045477
[18:23:02.439] iteration 3014 : loss : 0.038445, loss_ce: 0.060683
[18:23:03.443] iteration 3015 : loss : 0.031385, loss_ce: 0.049496
[18:23:04.346] iteration 3016 : loss : 0.029430, loss_ce: 0.046317
[18:23:05.430] iteration 3017 : loss : 0.032249, loss_ce: 0.052058
[18:23:06.458] iteration 3018 : loss : 0.032737, loss_ce: 0.052184
[18:23:07.430] iteration 3019 : loss : 0.038480, loss_ce: 0.059260
[18:23:08.421] iteration 3020 : loss : 0.038530, loss_ce: 0.061594
[18:23:09.530] iteration 3021 : loss : 0.045636, loss_ce: 0.071182
[18:23:10.420] iteration 3022 : loss : 0.031806, loss_ce: 0.050296
[18:23:11.388] iteration 3023 : loss : 0.036263, loss_ce: 0.058244
[18:23:12.454] iteration 3024 : loss : 0.028421, loss_ce: 0.045093
[18:23:13.430] iteration 3025 : loss : 0.034741, loss_ce: 0.055842
[18:23:14.458] iteration 3026 : loss : 0.034028, loss_ce: 0.053943
[18:23:15.474] iteration 3027 : loss : 0.046126, loss_ce: 0.073343
[18:23:16.462] iteration 3028 : loss : 0.025734, loss_ce: 0.040590
[18:23:17.527] iteration 3029 : loss : 0.046462, loss_ce: 0.074661
[18:23:18.623] iteration 3030 : loss : 0.037087, loss_ce: 0.058202
[18:23:19.575] iteration 3031 : loss : 0.030945, loss_ce: 0.048567
[18:23:20.589] iteration 3032 : loss : 0.039487, loss_ce: 0.062832
[18:23:21.568] iteration 3033 : loss : 0.026395, loss_ce: 0.042011
[18:23:22.639] iteration 3034 : loss : 0.031601, loss_ce: 0.049891
[18:23:23.626] iteration 3035 : loss : 0.043708, loss_ce: 0.068949
[18:23:24.705] iteration 3036 : loss : 0.049339, loss_ce: 0.077466
[18:23:25.682] iteration 3037 : loss : 0.035851, loss_ce: 0.057438
[18:23:26.749] iteration 3038 : loss : 0.029670, loss_ce: 0.044704
[18:23:27.871] iteration 3039 : loss : 0.040144, loss_ce: 0.063512
[18:23:28.877] iteration 3040 : loss : 0.044394, loss_ce: 0.066682
[18:23:29.882] iteration 3041 : loss : 0.039091, loss_ce: 0.058923
[18:23:30.969] iteration 3042 : loss : 0.030109, loss_ce: 0.048120
[18:23:31.980] iteration 3043 : loss : 0.046973, loss_ce: 0.072245
[18:23:32.931] iteration 3044 : loss : 0.035705, loss_ce: 0.054764
[18:23:33.910] iteration 3045 : loss : 0.026998, loss_ce: 0.041587
[18:23:34.921] iteration 3046 : loss : 0.031351, loss_ce: 0.049736
[18:23:35.970] iteration 3047 : loss : 0.048091, loss_ce: 0.074149
[18:23:36.981] iteration 3048 : loss : 0.038506, loss_ce: 0.060521
[18:23:37.976] iteration 3049 : loss : 0.029086, loss_ce: 0.043678
[18:23:39.003] iteration 3050 : loss : 0.032424, loss_ce: 0.051384
[18:23:40.005] iteration 3051 : loss : 0.027085, loss_ce: 0.043525
[18:23:41.009] iteration 3052 : loss : 0.025908, loss_ce: 0.039496
[18:23:42.029] iteration 3053 : loss : 0.029500, loss_ce: 0.045837
[18:23:43.111] iteration 3054 : loss : 0.032850, loss_ce: 0.050390
[18:23:44.055] iteration 3055 : loss : 0.034068, loss_ce: 0.053459
[18:23:45.093] iteration 3056 : loss : 0.033919, loss_ce: 0.051073
[18:23:46.096] iteration 3057 : loss : 0.042727, loss_ce: 0.068506
[18:23:47.176] iteration 3058 : loss : 0.074026, loss_ce: 0.122783
[18:23:48.168] iteration 3059 : loss : 0.032773, loss_ce: 0.051340
[18:23:49.178] iteration 3060 : loss : 0.032727, loss_ce: 0.051001
[18:23:50.200] iteration 3061 : loss : 0.030940, loss_ce: 0.047999
[18:23:51.290] iteration 3062 : loss : 0.031094, loss_ce: 0.047580
[18:23:52.279] iteration 3063 : loss : 0.030171, loss_ce: 0.048938
[18:23:53.355] iteration 3064 : loss : 0.032477, loss_ce: 0.051723
[18:23:54.360] iteration 3065 : loss : 0.038431, loss_ce: 0.060791
[18:23:55.341] iteration 3066 : loss : 0.037116, loss_ce: 0.059600
[18:23:56.442] iteration 3067 : loss : 0.069973, loss_ce: 0.115071
[18:23:57.536] iteration 3068 : loss : 0.032065, loss_ce: 0.050376
[18:23:58.617] iteration 3069 : loss : 0.036256, loss_ce: 0.058664
[18:23:59.661] iteration 3070 : loss : 0.051035, loss_ce: 0.081430
[18:24:00.675] iteration 3071 : loss : 0.042027, loss_ce: 0.067593
[18:24:01.698] iteration 3072 : loss : 0.042758, loss_ce: 0.068534
[18:24:02.806] iteration 3073 : loss : 0.047236, loss_ce: 0.076604
[18:24:03.815] iteration 3074 : loss : 0.048789, loss_ce: 0.079222
[18:24:04.919] iteration 3075 : loss : 0.036330, loss_ce: 0.055695
[18:24:05.959] iteration 3076 : loss : 0.047274, loss_ce: 0.074391
[18:24:07.035] iteration 3077 : loss : 0.042855, loss_ce: 0.067410
[18:24:08.033] iteration 3078 : loss : 0.037546, loss_ce: 0.060066
[18:24:09.106] iteration 3079 : loss : 0.032465, loss_ce: 0.051078
[18:24:10.128] iteration 3080 : loss : 0.033784, loss_ce: 0.054831
[18:24:11.129] iteration 3081 : loss : 0.048734, loss_ce: 0.073214
[18:24:12.134] iteration 3082 : loss : 0.026361, loss_ce: 0.041452
[18:24:13.320] iteration 3083 : loss : 0.035814, loss_ce: 0.055554
[18:24:14.261] iteration 3084 : loss : 0.034380, loss_ce: 0.052535
[18:24:15.329] iteration 3085 : loss : 0.038160, loss_ce: 0.061048
[18:24:16.402] iteration 3086 : loss : 0.029044, loss_ce: 0.046899
[18:24:17.374] iteration 3087 : loss : 0.025373, loss_ce: 0.039773
[18:24:18.434] iteration 3088 : loss : 0.052128, loss_ce: 0.081119
[18:24:19.572] iteration 3089 : loss : 0.055928, loss_ce: 0.086508
[18:24:20.647] iteration 3090 : loss : 0.045518, loss_ce: 0.071797
[18:24:21.649] iteration 3091 : loss : 0.039521, loss_ce: 0.060713
[18:24:22.613] iteration 3092 : loss : 0.040493, loss_ce: 0.063157
[18:24:23.561] iteration 3093 : loss : 0.038076, loss_ce: 0.059184
[18:24:24.532] iteration 3094 : loss : 0.041717, loss_ce: 0.064945
[18:24:25.492] iteration 3095 : loss : 0.034508, loss_ce: 0.054487
[18:24:26.591] iteration 3096 : loss : 0.038129, loss_ce: 0.060807
[18:24:27.605] iteration 3097 : loss : 0.049938, loss_ce: 0.079724
[18:24:28.666] iteration 3098 : loss : 0.046926, loss_ce: 0.074557
[18:24:29.746] iteration 3099 : loss : 0.029065, loss_ce: 0.046621
[18:24:30.739] iteration 3100 : loss : 0.045944, loss_ce: 0.072914
[18:24:31.843] iteration 3101 : loss : 0.035399, loss_ce: 0.056599
[18:24:32.862] iteration 3102 : loss : 0.045325, loss_ce: 0.072635
[18:24:33.878] iteration 3103 : loss : 0.031935, loss_ce: 0.051826
[18:24:34.913] iteration 3104 : loss : 0.042020, loss_ce: 0.065336
[18:24:36.004] iteration 3105 : loss : 0.034567, loss_ce: 0.054781
[18:24:36.948] iteration 3106 : loss : 0.031005, loss_ce: 0.049388
[18:24:37.947] iteration 3107 : loss : 0.029270, loss_ce: 0.045973
[18:24:39.008] iteration 3108 : loss : 0.036426, loss_ce: 0.057761
[18:24:39.989] iteration 3109 : loss : 0.031818, loss_ce: 0.050611
[18:24:40.983] iteration 3110 : loss : 0.045894, loss_ce: 0.071959
[18:24:41.992] iteration 3111 : loss : 0.038943, loss_ce: 0.063245
[18:24:43.004] iteration 3112 : loss : 0.052383, loss_ce: 0.083797
[18:24:44.057] iteration 3113 : loss : 0.031099, loss_ce: 0.047721
[18:24:45.029] iteration 3114 : loss : 0.039600, loss_ce: 0.062188
[18:24:46.000] iteration 3115 : loss : 0.029458, loss_ce: 0.047147
[18:24:46.961] iteration 3116 : loss : 0.042804, loss_ce: 0.069233
[18:24:48.114] iteration 3117 : loss : 0.041635, loss_ce: 0.065036
[18:24:49.228] iteration 3118 : loss : 0.029617, loss_ce: 0.046367
[18:24:50.183] iteration 3119 : loss : 0.040415, loss_ce: 0.062840
[18:24:51.191] iteration 3120 : loss : 0.051058, loss_ce: 0.080180
[18:24:52.195] iteration 3121 : loss : 0.025717, loss_ce: 0.040601
[18:24:53.146] iteration 3122 : loss : 0.028637, loss_ce: 0.043644
[18:24:54.156] iteration 3123 : loss : 0.037525, loss_ce: 0.059878
[18:24:55.149] iteration 3124 : loss : 0.042503, loss_ce: 0.066463
[18:24:56.247] iteration 3125 : loss : 0.029648, loss_ce: 0.045747
[18:24:57.261] iteration 3126 : loss : 0.037077, loss_ce: 0.057791
[18:24:58.384] iteration 3127 : loss : 0.055356, loss_ce: 0.090949
[18:24:59.361] iteration 3128 : loss : 0.041671, loss_ce: 0.066366
[18:25:00.324] iteration 3129 : loss : 0.030143, loss_ce: 0.046811
[18:25:01.448] iteration 3130 : loss : 0.030160, loss_ce: 0.046332
[18:25:02.470] iteration 3131 : loss : 0.033213, loss_ce: 0.051331
[18:25:03.444] iteration 3132 : loss : 0.047317, loss_ce: 0.077058
[18:25:04.384] iteration 3133 : loss : 0.037786, loss_ce: 0.059581
[18:25:05.385] iteration 3134 : loss : 0.028222, loss_ce: 0.043964
[18:25:06.379] iteration 3135 : loss : 0.033016, loss_ce: 0.051415
[18:25:07.527] iteration 3136 : loss : 0.048948, loss_ce: 0.081161
[18:25:08.593] iteration 3137 : loss : 0.050097, loss_ce: 0.074550
[18:25:09.607] iteration 3138 : loss : 0.028847, loss_ce: 0.043608
[18:25:10.631] iteration 3139 : loss : 0.033826, loss_ce: 0.052973
[18:25:11.690] iteration 3140 : loss : 0.032171, loss_ce: 0.050377
[18:25:12.694] iteration 3141 : loss : 0.028356, loss_ce: 0.045232
[18:25:13.683] iteration 3142 : loss : 0.040537, loss_ce: 0.059783
[18:25:14.749] iteration 3143 : loss : 0.041420, loss_ce: 0.068034
[18:25:15.763] iteration 3144 : loss : 0.029702, loss_ce: 0.045925
[18:25:16.778] iteration 3145 : loss : 0.033502, loss_ce: 0.053377
[18:25:17.786] iteration 3146 : loss : 0.035477, loss_ce: 0.056078
[18:25:18.850] iteration 3147 : loss : 0.025970, loss_ce: 0.042287
[18:25:19.944] iteration 3148 : loss : 0.031275, loss_ce: 0.050566
[18:25:20.928] iteration 3149 : loss : 0.063251, loss_ce: 0.102945
[18:25:22.107] iteration 3150 : loss : 0.031226, loss_ce: 0.047364
[18:25:23.134] iteration 3151 : loss : 0.038817, loss_ce: 0.060294
[18:25:24.161] iteration 3152 : loss : 0.043868, loss_ce: 0.068653
[18:25:25.152] iteration 3153 : loss : 0.031785, loss_ce: 0.048893
[18:25:26.216] iteration 3154 : loss : 0.033672, loss_ce: 0.051851
[18:25:27.171] iteration 3155 : loss : 0.037180, loss_ce: 0.059155
[18:25:28.321] iteration 3156 : loss : 0.033681, loss_ce: 0.053459
[18:25:29.335] iteration 3157 : loss : 0.030378, loss_ce: 0.047940
[18:25:30.371] iteration 3158 : loss : 0.038179, loss_ce: 0.060272
[18:25:31.410] iteration 3159 : loss : 0.038135, loss_ce: 0.060888
[18:25:32.469] iteration 3160 : loss : 0.038331, loss_ce: 0.060666
[18:25:33.507] iteration 3161 : loss : 0.060817, loss_ce: 0.102379
[18:25:34.565] iteration 3162 : loss : 0.039366, loss_ce: 0.060109
[18:25:35.625] iteration 3163 : loss : 0.033698, loss_ce: 0.055371
[18:25:36.660] iteration 3164 : loss : 0.044197, loss_ce: 0.069898
[18:25:37.641] iteration 3165 : loss : 0.033874, loss_ce: 0.053937
[18:25:38.636] iteration 3166 : loss : 0.032496, loss_ce: 0.051666
[18:25:39.778] iteration 3167 : loss : 0.034584, loss_ce: 0.053797
[18:25:40.751] iteration 3168 : loss : 0.027734, loss_ce: 0.043153
[18:25:41.738] iteration 3169 : loss : 0.040067, loss_ce: 0.060053
[18:25:42.694] iteration 3170 : loss : 0.029025, loss_ce: 0.044766
[18:25:43.843] iteration 3171 : loss : 0.033213, loss_ce: 0.051525
[18:25:44.924] iteration 3172 : loss : 0.054046, loss_ce: 0.085068
[18:25:45.908] iteration 3173 : loss : 0.036394, loss_ce: 0.057328
[18:25:46.909] iteration 3174 : loss : 0.036685, loss_ce: 0.059199
[18:25:48.032] iteration 3175 : loss : 0.051105, loss_ce: 0.085982
[18:25:49.048] iteration 3176 : loss : 0.028345, loss_ce: 0.043331
[18:25:50.030] iteration 3177 : loss : 0.043501, loss_ce: 0.069060
[18:25:51.010] iteration 3178 : loss : 0.032517, loss_ce: 0.051860
[18:25:51.999] iteration 3179 : loss : 0.036057, loss_ce: 0.056664
[18:25:53.035] iteration 3180 : loss : 0.034105, loss_ce: 0.053995
[18:25:54.060] iteration 3181 : loss : 0.043731, loss_ce: 0.069282
[18:25:55.057] iteration 3182 : loss : 0.041076, loss_ce: 0.063970
[18:25:56.080] iteration 3183 : loss : 0.039071, loss_ce: 0.062250
[18:25:57.205] iteration 3184 : loss : 0.034537, loss_ce: 0.054915
[18:25:58.244] iteration 3185 : loss : 0.054419, loss_ce: 0.084091
[18:25:59.222] iteration 3186 : loss : 0.056895, loss_ce: 0.086937
[18:26:00.289] iteration 3187 : loss : 0.051956, loss_ce: 0.080890
[18:26:01.277] iteration 3188 : loss : 0.045627, loss_ce: 0.072427
[18:26:02.180] iteration 3189 : loss : 0.040613, loss_ce: 0.062984
[18:26:03.086] iteration 3190 : loss : 0.041660, loss_ce: 0.067431
[18:26:04.039] iteration 3191 : loss : 0.034835, loss_ce: 0.055357
[18:26:05.049] iteration 3192 : loss : 0.031902, loss_ce: 0.048821
[18:26:06.069] iteration 3193 : loss : 0.040868, loss_ce: 0.059472
[18:26:07.124] iteration 3194 : loss : 0.029440, loss_ce: 0.045760
[18:26:08.176] iteration 3195 : loss : 0.027452, loss_ce: 0.041568
[18:26:09.230] iteration 3196 : loss : 0.036090, loss_ce: 0.056488
[18:26:10.189] iteration 3197 : loss : 0.038122, loss_ce: 0.060686
[18:26:11.128] iteration 3198 : loss : 0.050535, loss_ce: 0.081853
[18:26:12.153] iteration 3199 : loss : 0.031663, loss_ce: 0.051256
[18:26:13.095] iteration 3200 : loss : 0.041791, loss_ce: 0.067010
[18:26:14.262] iteration 3201 : loss : 0.052436, loss_ce: 0.084290
[18:26:15.261] iteration 3202 : loss : 0.032846, loss_ce: 0.053201
[18:26:16.266] iteration 3203 : loss : 0.038398, loss_ce: 0.058820
[18:26:17.385] iteration 3204 : loss : 0.035637, loss_ce: 0.054177
[18:26:18.439] iteration 3205 : loss : 0.033532, loss_ce: 0.052684
[18:26:19.475] iteration 3206 : loss : 0.027490, loss_ce: 0.044323
[18:26:20.490] iteration 3207 : loss : 0.045922, loss_ce: 0.071506
[18:26:21.507] iteration 3208 : loss : 0.030531, loss_ce: 0.046929
[18:26:22.595] iteration 3209 : loss : 0.038465, loss_ce: 0.059645
[18:26:23.659] iteration 3210 : loss : 0.039443, loss_ce: 0.061958
[18:26:24.649] iteration 3211 : loss : 0.044764, loss_ce: 0.071991
[18:26:25.717] iteration 3212 : loss : 0.034477, loss_ce: 0.054714
[18:26:26.816] iteration 3213 : loss : 0.032155, loss_ce: 0.050986
[18:26:27.837] iteration 3214 : loss : 0.045756, loss_ce: 0.072761
[18:26:28.842] iteration 3215 : loss : 0.034245, loss_ce: 0.054579
[18:26:29.902] iteration 3216 : loss : 0.029443, loss_ce: 0.045940
[18:26:30.976] iteration 3217 : loss : 0.054556, loss_ce: 0.084483
[18:26:31.911] iteration 3218 : loss : 0.036565, loss_ce: 0.058673
[18:26:32.857] iteration 3219 : loss : 0.049133, loss_ce: 0.077084
[18:26:33.841] iteration 3220 : loss : 0.040186, loss_ce: 0.063767
[18:26:34.901] iteration 3221 : loss : 0.031350, loss_ce: 0.050070
[18:26:35.880] iteration 3222 : loss : 0.041330, loss_ce: 0.065338
[18:26:36.882] iteration 3223 : loss : 0.026601, loss_ce: 0.040571
[18:26:37.936] iteration 3224 : loss : 0.034893, loss_ce: 0.054586
[18:26:38.867] iteration 3225 : loss : 0.040907, loss_ce: 0.062422
[18:26:39.877] iteration 3226 : loss : 0.032483, loss_ce: 0.050196
[18:26:40.920] iteration 3227 : loss : 0.033437, loss_ce: 0.053204
[18:26:41.922] iteration 3228 : loss : 0.043545, loss_ce: 0.067860
[18:26:42.912] iteration 3229 : loss : 0.030426, loss_ce: 0.048163
[18:26:43.819] iteration 3230 : loss : 0.053689, loss_ce: 0.091631
[18:26:44.803] iteration 3231 : loss : 0.035927, loss_ce: 0.057579
[18:26:45.885] iteration 3232 : loss : 0.033725, loss_ce: 0.054305
[18:26:46.803] iteration 3233 : loss : 0.032299, loss_ce: 0.049637
[18:26:47.881] iteration 3234 : loss : 0.036265, loss_ce: 0.055210
[18:26:48.898] iteration 3235 : loss : 0.049228, loss_ce: 0.080294
[18:26:49.865] iteration 3236 : loss : 0.038752, loss_ce: 0.061917
[18:26:50.842] iteration 3237 : loss : 0.038212, loss_ce: 0.058118
[18:26:51.860] iteration 3238 : loss : 0.026198, loss_ce: 0.042060
[18:26:52.931] iteration 3239 : loss : 0.040802, loss_ce: 0.063877
[18:26:53.947] iteration 3240 : loss : 0.027786, loss_ce: 0.043422
[18:26:55.060] iteration 3241 : loss : 0.038191, loss_ce: 0.059898
[18:26:56.007] iteration 3242 : loss : 0.045479, loss_ce: 0.072095
[18:26:56.999] iteration 3243 : loss : 0.027008, loss_ce: 0.043075
[18:26:58.085] iteration 3244 : loss : 0.037476, loss_ce: 0.060397
[18:26:59.149] iteration 3245 : loss : 0.028684, loss_ce: 0.044225
[18:27:00.150] iteration 3246 : loss : 0.035422, loss_ce: 0.056477
[18:27:01.122] iteration 3247 : loss : 0.044137, loss_ce: 0.069198
[18:27:02.110] iteration 3248 : loss : 0.043007, loss_ce: 0.069341
[18:27:03.109] iteration 3249 : loss : 0.043560, loss_ce: 0.066383
[18:27:04.159] iteration 3250 : loss : 0.028993, loss_ce: 0.044710
[18:27:05.092] iteration 3251 : loss : 0.031061, loss_ce: 0.049198
[18:27:06.109] iteration 3252 : loss : 0.027630, loss_ce: 0.042942
[18:27:07.187] iteration 3253 : loss : 0.024219, loss_ce: 0.037136
[18:27:08.159] iteration 3254 : loss : 0.042462, loss_ce: 0.067246
[18:27:09.126] iteration 3255 : loss : 0.054777, loss_ce: 0.090016
[18:27:10.293] iteration 3256 : loss : 0.039269, loss_ce: 0.064293
[18:27:11.293] iteration 3257 : loss : 0.026538, loss_ce: 0.042390
[18:27:12.392] iteration 3258 : loss : 0.040283, loss_ce: 0.065058
[18:27:13.318] iteration 3259 : loss : 0.031303, loss_ce: 0.049173
[18:27:14.295] iteration 3260 : loss : 0.026781, loss_ce: 0.042802
[18:27:15.373] iteration 3261 : loss : 0.033361, loss_ce: 0.053454
[18:27:16.382] iteration 3262 : loss : 0.044458, loss_ce: 0.071372
[18:27:17.363] iteration 3263 : loss : 0.030401, loss_ce: 0.049237
[18:27:18.347] iteration 3264 : loss : 0.030262, loss_ce: 0.047684
[18:27:19.409] iteration 3265 : loss : 0.027726, loss_ce: 0.043668
[18:27:20.452] iteration 3266 : loss : 0.027614, loss_ce: 0.041277
[18:27:21.468] iteration 3267 : loss : 0.032692, loss_ce: 0.051722
[18:27:22.533] iteration 3268 : loss : 0.030713, loss_ce: 0.048818
[18:27:23.574] iteration 3269 : loss : 0.036140, loss_ce: 0.057941
[18:27:24.519] iteration 3270 : loss : 0.061419, loss_ce: 0.096120
[18:27:25.481] iteration 3271 : loss : 0.026320, loss_ce: 0.038531
[18:27:26.535] iteration 3272 : loss : 0.027278, loss_ce: 0.042926
[18:27:27.583] iteration 3273 : loss : 0.029990, loss_ce: 0.046387
[18:27:28.501] iteration 3274 : loss : 0.040637, loss_ce: 0.065962
[18:27:29.578] iteration 3275 : loss : 0.036543, loss_ce: 0.055270
[18:27:30.674] iteration 3276 : loss : 0.045271, loss_ce: 0.069461
[18:27:31.673] iteration 3277 : loss : 0.051094, loss_ce: 0.084344
[18:27:32.695] iteration 3278 : loss : 0.028399, loss_ce: 0.045254
[18:27:33.679] iteration 3279 : loss : 0.034885, loss_ce: 0.055003
[18:27:34.900] iteration 3280 : loss : 0.030578, loss_ce: 0.048069
[18:27:36.009] iteration 3281 : loss : 0.047973, loss_ce: 0.077304
[18:27:36.984] iteration 3282 : loss : 0.030945, loss_ce: 0.046625
[18:27:38.109] iteration 3283 : loss : 0.035860, loss_ce: 0.057054
[18:27:39.053] iteration 3284 : loss : 0.025834, loss_ce: 0.040158
[18:27:40.122] iteration 3285 : loss : 0.044943, loss_ce: 0.070651
[18:27:41.069] iteration 3286 : loss : 0.041800, loss_ce: 0.064370
[18:27:42.117] iteration 3287 : loss : 0.027761, loss_ce: 0.043361
[18:27:43.090] iteration 3288 : loss : 0.032001, loss_ce: 0.049867
[18:27:44.066] iteration 3289 : loss : 0.039279, loss_ce: 0.064548
[18:27:45.015] iteration 3290 : loss : 0.042662, loss_ce: 0.064996
[18:27:46.007] iteration 3291 : loss : 0.037352, loss_ce: 0.057101
[18:27:47.006] iteration 3292 : loss : 0.039678, loss_ce: 0.060793
[18:27:48.045] iteration 3293 : loss : 0.070050, loss_ce: 0.112764
[18:27:49.037] iteration 3294 : loss : 0.035197, loss_ce: 0.056055
[18:27:49.988] iteration 3295 : loss : 0.033857, loss_ce: 0.055557
[18:27:50.935] iteration 3296 : loss : 0.066753, loss_ce: 0.107210
[18:27:51.968] iteration 3297 : loss : 0.059200, loss_ce: 0.094081
[18:27:52.940] iteration 3298 : loss : 0.040184, loss_ce: 0.062267
[18:27:53.982] iteration 3299 : loss : 0.033775, loss_ce: 0.053793
[18:27:54.913] iteration 3300 : loss : 0.034249, loss_ce: 0.053083
[18:27:55.974] iteration 3301 : loss : 0.036692, loss_ce: 0.059054
[18:27:57.002] iteration 3302 : loss : 0.036224, loss_ce: 0.055557
[18:27:58.070] iteration 3303 : loss : 0.028957, loss_ce: 0.045026
[18:27:59.140] iteration 3304 : loss : 0.041445, loss_ce: 0.061868
[18:28:00.154] iteration 3305 : loss : 0.037413, loss_ce: 0.058241
[18:28:01.250] iteration 3306 : loss : 0.038305, loss_ce: 0.060221
[18:28:02.345] iteration 3307 : loss : 0.060052, loss_ce: 0.095582
[18:28:03.307] iteration 3308 : loss : 0.043484, loss_ce: 0.067994
[18:28:04.327] iteration 3309 : loss : 0.028653, loss_ce: 0.044204
[18:28:05.273] iteration 3310 : loss : 0.038135, loss_ce: 0.061373
[18:28:06.187] iteration 3311 : loss : 0.046491, loss_ce: 0.077573
[18:28:07.195] iteration 3312 : loss : 0.035590, loss_ce: 0.053926
[18:28:08.197] iteration 3313 : loss : 0.029814, loss_ce: 0.046729
[18:28:09.206] iteration 3314 : loss : 0.036494, loss_ce: 0.056753
[18:28:10.252] iteration 3315 : loss : 0.031754, loss_ce: 0.050536
[18:28:11.185] iteration 3316 : loss : 0.036271, loss_ce: 0.055788
[18:28:12.320] iteration 3317 : loss : 0.035175, loss_ce: 0.055671
[18:28:13.307] iteration 3318 : loss : 0.028890, loss_ce: 0.044759
[18:28:14.232] iteration 3319 : loss : 0.049069, loss_ce: 0.078423
[18:28:15.248] iteration 3320 : loss : 0.033141, loss_ce: 0.051874
[18:28:16.316] iteration 3321 : loss : 0.043347, loss_ce: 0.070239
[18:28:17.298] iteration 3322 : loss : 0.038258, loss_ce: 0.058779
[18:28:18.292] iteration 3323 : loss : 0.033263, loss_ce: 0.052515
[18:28:19.388] iteration 3324 : loss : 0.049599, loss_ce: 0.074822
[18:28:20.358] iteration 3325 : loss : 0.035090, loss_ce: 0.055534
[18:28:21.402] iteration 3326 : loss : 0.050428, loss_ce: 0.080043
[18:28:22.347] iteration 3327 : loss : 0.038910, loss_ce: 0.061226
[18:28:23.424] iteration 3328 : loss : 0.034091, loss_ce: 0.054482
[18:28:24.480] iteration 3329 : loss : 0.046612, loss_ce: 0.072401
[18:28:25.434] iteration 3330 : loss : 0.054507, loss_ce: 0.087942
[18:28:26.391] iteration 3331 : loss : 0.036895, loss_ce: 0.057862
[18:28:27.445] iteration 3332 : loss : 0.033757, loss_ce: 0.048757
[18:28:28.414] iteration 3333 : loss : 0.033812, loss_ce: 0.051080
[18:28:29.453] iteration 3334 : loss : 0.047521, loss_ce: 0.073107
[18:28:30.546] iteration 3335 : loss : 0.058958, loss_ce: 0.095082
[18:28:31.475] iteration 3336 : loss : 0.033402, loss_ce: 0.050484
[18:28:32.501] iteration 3337 : loss : 0.037304, loss_ce: 0.060253
[18:28:33.511] iteration 3338 : loss : 0.033668, loss_ce: 0.052757
[18:28:34.483] iteration 3339 : loss : 0.031784, loss_ce: 0.050943
[18:28:35.507] iteration 3340 : loss : 0.031438, loss_ce: 0.050768
[18:28:36.464] iteration 3341 : loss : 0.031722, loss_ce: 0.050811
[18:28:37.441] iteration 3342 : loss : 0.038829, loss_ce: 0.062913
[18:28:38.503] iteration 3343 : loss : 0.026371, loss_ce: 0.043037
[18:28:39.587] iteration 3344 : loss : 0.030325, loss_ce: 0.049280
[18:28:40.608] iteration 3345 : loss : 0.035610, loss_ce: 0.055359
[18:28:41.657] iteration 3346 : loss : 0.040045, loss_ce: 0.066012
[18:28:42.718] iteration 3347 : loss : 0.032856, loss_ce: 0.051953
[18:28:43.676] iteration 3348 : loss : 0.041579, loss_ce: 0.065342
[18:28:44.587] iteration 3349 : loss : 0.042741, loss_ce: 0.066307
[18:28:45.549] iteration 3350 : loss : 0.055767, loss_ce: 0.091357
[18:28:46.576] iteration 3351 : loss : 0.026164, loss_ce: 0.041251
[18:28:47.554] iteration 3352 : loss : 0.038179, loss_ce: 0.060131
[18:28:48.579] iteration 3353 : loss : 0.069666, loss_ce: 0.113225
[18:28:49.558] iteration 3354 : loss : 0.043942, loss_ce: 0.071422
[18:28:50.569] iteration 3355 : loss : 0.036632, loss_ce: 0.058137
[18:28:51.656] iteration 3356 : loss : 0.045870, loss_ce: 0.075631
[18:28:52.616] iteration 3357 : loss : 0.029043, loss_ce: 0.045770
[18:28:53.517] iteration 3358 : loss : 0.038655, loss_ce: 0.061994
[18:28:54.516] iteration 3359 : loss : 0.033271, loss_ce: 0.053833
[18:28:55.632] iteration 3360 : loss : 0.041176, loss_ce: 0.066414
[18:28:56.746] iteration 3361 : loss : 0.037465, loss_ce: 0.058636
[18:28:57.807] iteration 3362 : loss : 0.035311, loss_ce: 0.055499
[18:28:58.870] iteration 3363 : loss : 0.031005, loss_ce: 0.048365
[18:28:59.891] iteration 3364 : loss : 0.031212, loss_ce: 0.046509
[18:29:01.022] iteration 3365 : loss : 0.033156, loss_ce: 0.052222
[18:29:02.116] iteration 3366 : loss : 0.033161, loss_ce: 0.052711
[18:29:03.156] iteration 3367 : loss : 0.032921, loss_ce: 0.052800
[18:29:04.099] iteration 3368 : loss : 0.055351, loss_ce: 0.086979
[18:29:05.132] iteration 3369 : loss : 0.047191, loss_ce: 0.077502
[18:29:06.112] iteration 3370 : loss : 0.047907, loss_ce: 0.077977
[18:29:07.185] iteration 3371 : loss : 0.032948, loss_ce: 0.051708
[18:29:08.169] iteration 3372 : loss : 0.043063, loss_ce: 0.068016
[18:29:09.136] iteration 3373 : loss : 0.039139, loss_ce: 0.061220
[18:29:10.106] iteration 3374 : loss : 0.032988, loss_ce: 0.052233
[18:29:11.142] iteration 3375 : loss : 0.031098, loss_ce: 0.048717
[18:29:12.181] iteration 3376 : loss : 0.028602, loss_ce: 0.045072
[18:29:13.126] iteration 3377 : loss : 0.027828, loss_ce: 0.044384
[18:29:14.192] iteration 3378 : loss : 0.031391, loss_ce: 0.047516
[18:29:15.222] iteration 3379 : loss : 0.030319, loss_ce: 0.047341
[18:29:16.297] iteration 3380 : loss : 0.028301, loss_ce: 0.043468
[18:29:17.362] iteration 3381 : loss : 0.042032, loss_ce: 0.064180
[18:29:18.347] iteration 3382 : loss : 0.045393, loss_ce: 0.073947
[18:29:19.411] iteration 3383 : loss : 0.032743, loss_ce: 0.050896
[18:29:20.501] iteration 3384 : loss : 0.051978, loss_ce: 0.083592
[18:29:21.487] iteration 3385 : loss : 0.035117, loss_ce: 0.056852
[18:29:22.497] iteration 3386 : loss : 0.034299, loss_ce: 0.053604
[18:29:23.468] iteration 3387 : loss : 0.038996, loss_ce: 0.062994
[18:29:24.505] iteration 3388 : loss : 0.037598, loss_ce: 0.055598
[18:29:25.499] iteration 3389 : loss : 0.046937, loss_ce: 0.074964
[18:29:26.389] iteration 3390 : loss : 0.030515, loss_ce: 0.049036
[18:29:27.489] iteration 3391 : loss : 0.036038, loss_ce: 0.057724
[18:29:28.477] iteration 3392 : loss : 0.043323, loss_ce: 0.069224
[18:29:29.435] iteration 3393 : loss : 0.045366, loss_ce: 0.071190
[18:29:30.585] iteration 3394 : loss : 0.034641, loss_ce: 0.054268
[18:29:31.597] iteration 3395 : loss : 0.035892, loss_ce: 0.056306
[18:29:32.604] iteration 3396 : loss : 0.039706, loss_ce: 0.062757
[18:29:33.621] iteration 3397 : loss : 0.031027, loss_ce: 0.049138
[18:29:34.673] iteration 3398 : loss : 0.028780, loss_ce: 0.044903
[18:29:35.677] iteration 3399 : loss : 0.030734, loss_ce: 0.048780
[18:29:36.832] iteration 3400 : loss : 0.032366, loss_ce: 0.049727
[18:29:37.971] iteration 3401 : loss : 0.026208, loss_ce: 0.040284
[18:29:39.015] iteration 3402 : loss : 0.024172, loss_ce: 0.037467
[18:29:40.072] iteration 3403 : loss : 0.045274, loss_ce: 0.070806
[18:29:41.283] iteration 3404 : loss : 0.038494, loss_ce: 0.060106
[18:29:42.257] iteration 3405 : loss : 0.035222, loss_ce: 0.054586
[18:29:43.252] iteration 3406 : loss : 0.045064, loss_ce: 0.066894
[18:29:44.297] iteration 3407 : loss : 0.029989, loss_ce: 0.046211
[18:29:45.300] iteration 3408 : loss : 0.028775, loss_ce: 0.045085
[18:29:46.303] iteration 3409 : loss : 0.029509, loss_ce: 0.045921
[18:29:47.312] iteration 3410 : loss : 0.026964, loss_ce: 0.041711
[18:29:48.281] iteration 3411 : loss : 0.039550, loss_ce: 0.061773
[18:29:49.335] iteration 3412 : loss : 0.037569, loss_ce: 0.060236
[18:29:50.301] iteration 3413 : loss : 0.037048, loss_ce: 0.056930
[18:29:51.295] iteration 3414 : loss : 0.036286, loss_ce: 0.058203
[18:29:52.376] iteration 3415 : loss : 0.031431, loss_ce: 0.050355
[18:29:53.270] iteration 3416 : loss : 0.052733, loss_ce: 0.082649
[18:29:54.230] iteration 3417 : loss : 0.039088, loss_ce: 0.058721
[18:29:55.255] iteration 3418 : loss : 0.027108, loss_ce: 0.042294
[18:29:56.376] iteration 3419 : loss : 0.027480, loss_ce: 0.044351
[18:29:57.469] iteration 3420 : loss : 0.030671, loss_ce: 0.047959
[18:29:58.595] iteration 3421 : loss : 0.037133, loss_ce: 0.058533
[18:29:59.686] iteration 3422 : loss : 0.043048, loss_ce: 0.067277
[18:30:00.689] iteration 3423 : loss : 0.030018, loss_ce: 0.046923
[18:30:01.662] iteration 3424 : loss : 0.027850, loss_ce: 0.042570
[18:30:02.624] iteration 3425 : loss : 0.037235, loss_ce: 0.059765
[18:30:03.581] iteration 3426 : loss : 0.037308, loss_ce: 0.057325
[18:30:04.560] iteration 3427 : loss : 0.038771, loss_ce: 0.060737
[18:30:05.654] iteration 3428 : loss : 0.036108, loss_ce: 0.059325
[18:30:06.679] iteration 3429 : loss : 0.051321, loss_ce: 0.079812
[18:30:07.749] iteration 3430 : loss : 0.030447, loss_ce: 0.045730
[18:30:08.779] iteration 3431 : loss : 0.030126, loss_ce: 0.045919
[18:30:09.866] iteration 3432 : loss : 0.076937, loss_ce: 0.122878
[18:30:10.861] iteration 3433 : loss : 0.031873, loss_ce: 0.051619
[18:30:11.878] iteration 3434 : loss : 0.029440, loss_ce: 0.046573
[18:30:12.939] iteration 3435 : loss : 0.038417, loss_ce: 0.059110
[18:30:13.948] iteration 3436 : loss : 0.031171, loss_ce: 0.048600
[18:30:14.940] iteration 3437 : loss : 0.034033, loss_ce: 0.054214
[18:30:15.920] iteration 3438 : loss : 0.028940, loss_ce: 0.044928
[18:30:16.956] iteration 3439 : loss : 0.051274, loss_ce: 0.081334
[18:30:17.949] iteration 3440 : loss : 0.051217, loss_ce: 0.080905
[18:30:19.095] iteration 3441 : loss : 0.036449, loss_ce: 0.058579
[18:30:20.174] iteration 3442 : loss : 0.042547, loss_ce: 0.064653
[18:30:21.194] iteration 3443 : loss : 0.052030, loss_ce: 0.083984
[18:30:22.118] iteration 3444 : loss : 0.033742, loss_ce: 0.053045
[18:30:23.116] iteration 3445 : loss : 0.045015, loss_ce: 0.076482
[18:30:24.170] iteration 3446 : loss : 0.029524, loss_ce: 0.046710
[18:30:25.130] iteration 3447 : loss : 0.032071, loss_ce: 0.050507
[18:30:26.131] iteration 3448 : loss : 0.050059, loss_ce: 0.078492
[18:30:27.279] iteration 3449 : loss : 0.042298, loss_ce: 0.063846
[18:30:28.339] iteration 3450 : loss : 0.027914, loss_ce: 0.043873
[18:30:29.365] iteration 3451 : loss : 0.048854, loss_ce: 0.077881
[18:30:30.318] iteration 3452 : loss : 0.034244, loss_ce: 0.053539
[18:30:31.323] iteration 3453 : loss : 0.054067, loss_ce: 0.088062
[18:30:32.299] iteration 3454 : loss : 0.039001, loss_ce: 0.062142
[18:30:33.353] iteration 3455 : loss : 0.038689, loss_ce: 0.059185
[18:30:34.408] iteration 3456 : loss : 0.039115, loss_ce: 0.062211
[18:30:35.465] iteration 3457 : loss : 0.028646, loss_ce: 0.044079
[18:30:36.443] iteration 3458 : loss : 0.029137, loss_ce: 0.044703
[18:30:37.415] iteration 3459 : loss : 0.032223, loss_ce: 0.052028
[18:30:38.380] iteration 3460 : loss : 0.037974, loss_ce: 0.060668
[18:30:39.315] iteration 3461 : loss : 0.032624, loss_ce: 0.050098
[18:30:40.494] iteration 3462 : loss : 0.050207, loss_ce: 0.078821
[18:30:41.482] iteration 3463 : loss : 0.037771, loss_ce: 0.057472
[18:30:42.539] iteration 3464 : loss : 0.040952, loss_ce: 0.063039
[18:30:43.541] iteration 3465 : loss : 0.043813, loss_ce: 0.068141
[18:30:44.620] iteration 3466 : loss : 0.027499, loss_ce: 0.043946
[18:30:45.567] iteration 3467 : loss : 0.035700, loss_ce: 0.056063
[18:30:46.643] iteration 3468 : loss : 0.045478, loss_ce: 0.070746
[18:30:47.622] iteration 3469 : loss : 0.039807, loss_ce: 0.062841
[18:30:48.570] iteration 3470 : loss : 0.033861, loss_ce: 0.055822
[18:30:49.600] iteration 3471 : loss : 0.035297, loss_ce: 0.055687
[18:30:50.571] iteration 3472 : loss : 0.031242, loss_ce: 0.048798
[18:30:51.565] iteration 3473 : loss : 0.038065, loss_ce: 0.062621
[18:30:52.531] iteration 3474 : loss : 0.041149, loss_ce: 0.064435
[18:30:53.445] iteration 3475 : loss : 0.028051, loss_ce: 0.045273
[18:30:54.405] iteration 3476 : loss : 0.032603, loss_ce: 0.049237
[18:30:55.419] iteration 3477 : loss : 0.029489, loss_ce: 0.046085
[18:30:56.432] iteration 3478 : loss : 0.058443, loss_ce: 0.092815
[18:30:57.466] iteration 3479 : loss : 0.025869, loss_ce: 0.041103
[18:30:58.483] iteration 3480 : loss : 0.035458, loss_ce: 0.054493
[18:30:59.458] iteration 3481 : loss : 0.042573, loss_ce: 0.066164
[18:31:00.489] iteration 3482 : loss : 0.031106, loss_ce: 0.049457
[18:31:01.600] iteration 3483 : loss : 0.037157, loss_ce: 0.058210
[18:31:02.686] iteration 3484 : loss : 0.041834, loss_ce: 0.065787
[18:31:03.784] iteration 3485 : loss : 0.031321, loss_ce: 0.051218
[18:31:04.858] iteration 3486 : loss : 0.039204, loss_ce: 0.061790
[18:31:05.900] iteration 3487 : loss : 0.045659, loss_ce: 0.073680
[18:31:06.990] iteration 3488 : loss : 0.032880, loss_ce: 0.050816
[18:31:07.976] iteration 3489 : loss : 0.038962, loss_ce: 0.062867
[18:31:09.057] iteration 3490 : loss : 0.030996, loss_ce: 0.048317
[18:31:10.094] iteration 3491 : loss : 0.031402, loss_ce: 0.050487
[18:31:11.075] iteration 3492 : loss : 0.028794, loss_ce: 0.045143
[18:31:12.059] iteration 3493 : loss : 0.038052, loss_ce: 0.061883
[18:31:13.137] iteration 3494 : loss : 0.045258, loss_ce: 0.071578
[18:31:14.202] iteration 3495 : loss : 0.064908, loss_ce: 0.109429
[18:31:15.196] iteration 3496 : loss : 0.033226, loss_ce: 0.051279
[18:31:16.227] iteration 3497 : loss : 0.041883, loss_ce: 0.066465
[18:31:17.172] iteration 3498 : loss : 0.038036, loss_ce: 0.057897
[18:31:18.114] iteration 3499 : loss : 0.037632, loss_ce: 0.060045
[18:31:19.114] iteration 3500 : loss : 0.036174, loss_ce: 0.058418
[18:31:20.189] iteration 3501 : loss : 0.035531, loss_ce: 0.056770
[18:31:21.232] iteration 3502 : loss : 0.037515, loss_ce: 0.058332
[18:31:22.188] iteration 3503 : loss : 0.032205, loss_ce: 0.051048
[18:31:23.141] iteration 3504 : loss : 0.039508, loss_ce: 0.061642
[18:31:24.139] iteration 3505 : loss : 0.037287, loss_ce: 0.056533
[18:31:25.133] iteration 3506 : loss : 0.038575, loss_ce: 0.059081
[18:31:26.207] iteration 3507 : loss : 0.038940, loss_ce: 0.062734
[18:31:27.244] iteration 3508 : loss : 0.040459, loss_ce: 0.065666
[18:31:28.222] iteration 3509 : loss : 0.033164, loss_ce: 0.051264
[18:31:29.251] iteration 3510 : loss : 0.032343, loss_ce: 0.049641
[18:31:30.361] iteration 3511 : loss : 0.030649, loss_ce: 0.049007
[18:31:31.320] iteration 3512 : loss : 0.043213, loss_ce: 0.067381
[18:31:32.300] iteration 3513 : loss : 0.028204, loss_ce: 0.043112
[18:31:33.359] iteration 3514 : loss : 0.035988, loss_ce: 0.055337
[18:31:34.461] iteration 3515 : loss : 0.031080, loss_ce: 0.048133
[18:31:35.441] iteration 3516 : loss : 0.026916, loss_ce: 0.041022
[18:31:36.414] iteration 3517 : loss : 0.029190, loss_ce: 0.044934
[18:31:37.353] iteration 3518 : loss : 0.032631, loss_ce: 0.050379
[18:31:38.293] iteration 3519 : loss : 0.028491, loss_ce: 0.043393
[18:31:39.365] iteration 3520 : loss : 0.036621, loss_ce: 0.058054
[18:31:40.416] iteration 3521 : loss : 0.031722, loss_ce: 0.049831
[18:31:41.436] iteration 3522 : loss : 0.034359, loss_ce: 0.055055
[18:31:42.466] iteration 3523 : loss : 0.031850, loss_ce: 0.049916
[18:31:43.453] iteration 3524 : loss : 0.063082, loss_ce: 0.107165
[18:31:44.481] iteration 3525 : loss : 0.033781, loss_ce: 0.054126
[18:31:45.450] iteration 3526 : loss : 0.046723, loss_ce: 0.070947
[18:31:46.491] iteration 3527 : loss : 0.046743, loss_ce: 0.073126
[18:31:47.429] iteration 3528 : loss : 0.026600, loss_ce: 0.041918
[18:31:48.576] iteration 3529 : loss : 0.035719, loss_ce: 0.056838
[18:31:49.600] iteration 3530 : loss : 0.040594, loss_ce: 0.062543
[18:31:50.662] iteration 3531 : loss : 0.041684, loss_ce: 0.065282
[18:31:51.688] iteration 3532 : loss : 0.037897, loss_ce: 0.061388
[18:31:52.655] iteration 3533 : loss : 0.030133, loss_ce: 0.047597
[18:31:53.632] iteration 3534 : loss : 0.042559, loss_ce: 0.067337
[18:31:54.585] iteration 3535 : loss : 0.032029, loss_ce: 0.050409
[18:31:55.699] iteration 3536 : loss : 0.036843, loss_ce: 0.054100
[18:31:56.753] iteration 3537 : loss : 0.033971, loss_ce: 0.052079
[18:31:57.758] iteration 3538 : loss : 0.046964, loss_ce: 0.073482
[18:31:58.773] iteration 3539 : loss : 0.026357, loss_ce: 0.041585
[18:31:59.863] iteration 3540 : loss : 0.039181, loss_ce: 0.062723
[18:32:00.979] iteration 3541 : loss : 0.031080, loss_ce: 0.050467
[18:32:02.031] iteration 3542 : loss : 0.030574, loss_ce: 0.047723
[18:32:02.983] iteration 3543 : loss : 0.052664, loss_ce: 0.084642
[18:32:04.148] iteration 3544 : loss : 0.039688, loss_ce: 0.063628
[18:32:05.174] iteration 3545 : loss : 0.030796, loss_ce: 0.047787
[18:32:06.302] iteration 3546 : loss : 0.047563, loss_ce: 0.072817
[18:32:07.323] iteration 3547 : loss : 0.027213, loss_ce: 0.042323
[18:32:08.397] iteration 3548 : loss : 0.029394, loss_ce: 0.046732
[18:32:09.398] iteration 3549 : loss : 0.043245, loss_ce: 0.066527
[18:32:10.532] iteration 3550 : loss : 0.043629, loss_ce: 0.067971
[18:32:11.534] iteration 3551 : loss : 0.037227, loss_ce: 0.058855
[18:32:12.471] iteration 3552 : loss : 0.039444, loss_ce: 0.064400
[18:32:13.464] iteration 3553 : loss : 0.030209, loss_ce: 0.046647
[18:32:14.543] iteration 3554 : loss : 0.025842, loss_ce: 0.040658
[18:32:15.471] iteration 3555 : loss : 0.036318, loss_ce: 0.056435
[18:32:16.370] iteration 3556 : loss : 0.029018, loss_ce: 0.045232
[18:32:17.464] iteration 3557 : loss : 0.042478, loss_ce: 0.064997
[18:32:18.473] iteration 3558 : loss : 0.046909, loss_ce: 0.073658
[18:32:19.448] iteration 3559 : loss : 0.043555, loss_ce: 0.069813
[18:32:20.615] iteration 3560 : loss : 0.030546, loss_ce: 0.047409
[18:32:21.672] iteration 3561 : loss : 0.029917, loss_ce: 0.047563
[18:32:22.671] iteration 3562 : loss : 0.028058, loss_ce: 0.045823
[18:32:23.627] iteration 3563 : loss : 0.055118, loss_ce: 0.089420
[18:32:24.605] iteration 3564 : loss : 0.029121, loss_ce: 0.044932
[18:32:25.599] iteration 3565 : loss : 0.034711, loss_ce: 0.053725
[18:32:26.633] iteration 3566 : loss : 0.043415, loss_ce: 0.067998
[18:32:27.568] iteration 3567 : loss : 0.034902, loss_ce: 0.055960
[18:32:28.555] iteration 3568 : loss : 0.024225, loss_ce: 0.038469
[18:32:29.513] iteration 3569 : loss : 0.037775, loss_ce: 0.059929
[18:32:30.539] iteration 3570 : loss : 0.046501, loss_ce: 0.072893
[18:32:31.468] iteration 3571 : loss : 0.036736, loss_ce: 0.056619
[18:32:32.530] iteration 3572 : loss : 0.029453, loss_ce: 0.045384
[18:32:33.546] iteration 3573 : loss : 0.038406, loss_ce: 0.059550
[18:32:34.436] iteration 3574 : loss : 0.030150, loss_ce: 0.047184
[18:32:35.365] iteration 3575 : loss : 0.033253, loss_ce: 0.052884
[18:32:36.382] iteration 3576 : loss : 0.063687, loss_ce: 0.109768
[18:32:37.408] iteration 3577 : loss : 0.033193, loss_ce: 0.051203
[18:32:38.402] iteration 3578 : loss : 0.041948, loss_ce: 0.066171
[18:32:39.401] iteration 3579 : loss : 0.044347, loss_ce: 0.070181
[18:32:40.434] iteration 3580 : loss : 0.035287, loss_ce: 0.055170
[18:32:41.524] iteration 3581 : loss : 0.037499, loss_ce: 0.056657
[18:32:42.538] iteration 3582 : loss : 0.026118, loss_ce: 0.042511
[18:32:43.509] iteration 3583 : loss : 0.034577, loss_ce: 0.054072
[18:32:44.498] iteration 3584 : loss : 0.028068, loss_ce: 0.044743
[18:32:45.522] iteration 3585 : loss : 0.052480, loss_ce: 0.082940
[18:32:46.463] iteration 3586 : loss : 0.034501, loss_ce: 0.052464
[18:32:47.513] iteration 3587 : loss : 0.048759, loss_ce: 0.076202
[18:32:48.649] iteration 3588 : loss : 0.042273, loss_ce: 0.064853
[18:32:49.664] iteration 3589 : loss : 0.034408, loss_ce: 0.054603
[18:32:50.706] iteration 3590 : loss : 0.027614, loss_ce: 0.043363
[18:32:51.691] iteration 3591 : loss : 0.041278, loss_ce: 0.064266
[18:32:52.808] iteration 3592 : loss : 0.033925, loss_ce: 0.053238
[18:32:53.751] iteration 3593 : loss : 0.036002, loss_ce: 0.054395
[18:32:54.746] iteration 3594 : loss : 0.046268, loss_ce: 0.073787
[18:32:55.737] iteration 3595 : loss : 0.032000, loss_ce: 0.051341
[18:32:56.749] iteration 3596 : loss : 0.052321, loss_ce: 0.081352
[18:32:57.730] iteration 3597 : loss : 0.032526, loss_ce: 0.051934
[18:32:58.726] iteration 3598 : loss : 0.025774, loss_ce: 0.041659
[18:32:59.705] iteration 3599 : loss : 0.045622, loss_ce: 0.072366
[18:33:00.649] iteration 3600 : loss : 0.037531, loss_ce: 0.060662
[18:33:01.601] iteration 3601 : loss : 0.037045, loss_ce: 0.058264
[18:33:02.587] iteration 3602 : loss : 0.029933, loss_ce: 0.046898
[18:33:03.688] iteration 3603 : loss : 0.036219, loss_ce: 0.057144
[18:33:04.650] iteration 3604 : loss : 0.030742, loss_ce: 0.049078
[18:33:05.691] iteration 3605 : loss : 0.024495, loss_ce: 0.038097
[18:33:06.655] iteration 3606 : loss : 0.042864, loss_ce: 0.063066
[18:33:07.707] iteration 3607 : loss : 0.025768, loss_ce: 0.039989
[18:33:08.655] iteration 3608 : loss : 0.040440, loss_ce: 0.065128
[18:33:09.744] iteration 3609 : loss : 0.030432, loss_ce: 0.047025
[18:33:10.718] iteration 3610 : loss : 0.030539, loss_ce: 0.047856
[18:33:11.721] iteration 3611 : loss : 0.035394, loss_ce: 0.057641
[18:33:12.808] iteration 3612 : loss : 0.034891, loss_ce: 0.054456
[18:33:13.765] iteration 3613 : loss : 0.038199, loss_ce: 0.059396
[18:33:14.786] iteration 3614 : loss : 0.039089, loss_ce: 0.064178
[18:33:15.842] iteration 3615 : loss : 0.040760, loss_ce: 0.064737
[18:33:16.923] iteration 3616 : loss : 0.037216, loss_ce: 0.058318
[18:33:17.914] iteration 3617 : loss : 0.032218, loss_ce: 0.051428
[18:33:18.894] iteration 3618 : loss : 0.035813, loss_ce: 0.054888
[18:33:19.831] iteration 3619 : loss : 0.041612, loss_ce: 0.065371
[18:33:20.853] iteration 3620 : loss : 0.040542, loss_ce: 0.062776
[18:33:21.942] iteration 3621 : loss : 0.026813, loss_ce: 0.041762
[18:33:23.103] iteration 3622 : loss : 0.034836, loss_ce: 0.051672
[18:33:24.004] iteration 3623 : loss : 0.030993, loss_ce: 0.048783
[18:33:24.982] iteration 3624 : loss : 0.041394, loss_ce: 0.065947
[18:33:26.062] iteration 3625 : loss : 0.027602, loss_ce: 0.042443
[18:33:27.130] iteration 3626 : loss : 0.026474, loss_ce: 0.039841
[18:33:28.097] iteration 3627 : loss : 0.029672, loss_ce: 0.045802
[18:33:29.051] iteration 3628 : loss : 0.024519, loss_ce: 0.037265
[18:33:30.089] iteration 3629 : loss : 0.028863, loss_ce: 0.045588
[18:33:31.123] iteration 3630 : loss : 0.026307, loss_ce: 0.041882
[18:33:32.125] iteration 3631 : loss : 0.037152, loss_ce: 0.058727
[18:33:33.058] iteration 3632 : loss : 0.050485, loss_ce: 0.081703
[18:33:34.073] iteration 3633 : loss : 0.045306, loss_ce: 0.069536
[18:33:35.215] iteration 3634 : loss : 0.031716, loss_ce: 0.052281
[18:33:36.206] iteration 3635 : loss : 0.030555, loss_ce: 0.048147
[18:33:37.204] iteration 3636 : loss : 0.034806, loss_ce: 0.055853
[18:33:38.224] iteration 3637 : loss : 0.035186, loss_ce: 0.053853
[18:33:39.220] iteration 3638 : loss : 0.034371, loss_ce: 0.054109
[18:33:40.238] iteration 3639 : loss : 0.057093, loss_ce: 0.091862
[18:33:41.204] iteration 3640 : loss : 0.030122, loss_ce: 0.046327
[18:33:42.231] iteration 3641 : loss : 0.026065, loss_ce: 0.041511
[18:33:43.169] iteration 3642 : loss : 0.032506, loss_ce: 0.049565
[18:33:44.281] iteration 3643 : loss : 0.030883, loss_ce: 0.048620
[18:33:45.243] iteration 3644 : loss : 0.047933, loss_ce: 0.075320
[18:33:46.264] iteration 3645 : loss : 0.032631, loss_ce: 0.052253
[18:33:47.306] iteration 3646 : loss : 0.058035, loss_ce: 0.090400
[18:33:48.399] iteration 3647 : loss : 0.056250, loss_ce: 0.090626
[18:33:49.307] iteration 3648 : loss : 0.040085, loss_ce: 0.064578
[18:33:50.406] iteration 3649 : loss : 0.030329, loss_ce: 0.047548
[18:33:51.424] iteration 3650 : loss : 0.048033, loss_ce: 0.075695
[18:33:52.494] iteration 3651 : loss : 0.043756, loss_ce: 0.067322
[18:33:53.445] iteration 3652 : loss : 0.035158, loss_ce: 0.056397
[18:33:54.507] iteration 3653 : loss : 0.028159, loss_ce: 0.046088
[18:33:55.522] iteration 3654 : loss : 0.032319, loss_ce: 0.050090
[18:33:56.583] iteration 3655 : loss : 0.045181, loss_ce: 0.069956
[18:33:57.679] iteration 3656 : loss : 0.038296, loss_ce: 0.062058
[18:33:58.675] iteration 3657 : loss : 0.036810, loss_ce: 0.058838
[18:33:59.711] iteration 3658 : loss : 0.031549, loss_ce: 0.049708
[18:34:00.733] iteration 3659 : loss : 0.030621, loss_ce: 0.047767
[18:34:01.722] iteration 3660 : loss : 0.041673, loss_ce: 0.064996
[18:34:02.711] iteration 3661 : loss : 0.026788, loss_ce: 0.042240
[18:34:03.723] iteration 3662 : loss : 0.056078, loss_ce: 0.091733
[18:34:04.750] iteration 3663 : loss : 0.034792, loss_ce: 0.053485
[18:34:05.790] iteration 3664 : loss : 0.032344, loss_ce: 0.051925
[18:34:06.826] iteration 3665 : loss : 0.040819, loss_ce: 0.067025
[18:34:07.810] iteration 3666 : loss : 0.038573, loss_ce: 0.057839
[18:34:08.847] iteration 3667 : loss : 0.028282, loss_ce: 0.044347
[18:34:09.864] iteration 3668 : loss : 0.029364, loss_ce: 0.045766
[18:34:10.821] iteration 3669 : loss : 0.047630, loss_ce: 0.076380
[18:34:11.802] iteration 3670 : loss : 0.028337, loss_ce: 0.044691
[18:34:12.768] iteration 3671 : loss : 0.048574, loss_ce: 0.079177
[18:34:13.781] iteration 3672 : loss : 0.042392, loss_ce: 0.066068
[18:34:14.838] iteration 3673 : loss : 0.029121, loss_ce: 0.045626
[18:34:15.834] iteration 3674 : loss : 0.032715, loss_ce: 0.050819
[18:34:16.734] iteration 3675 : loss : 0.044055, loss_ce: 0.069429
[18:34:17.856] iteration 3676 : loss : 0.033009, loss_ce: 0.053139
[18:34:18.917] iteration 3677 : loss : 0.044688, loss_ce: 0.069994
[18:34:19.889] iteration 3678 : loss : 0.025995, loss_ce: 0.041078
[18:34:20.926] iteration 3679 : loss : 0.048199, loss_ce: 0.075268
[18:34:21.994] iteration 3680 : loss : 0.030523, loss_ce: 0.048836
[18:34:23.010] iteration 3681 : loss : 0.032735, loss_ce: 0.052686
[18:34:23.984] iteration 3682 : loss : 0.026561, loss_ce: 0.041320
[18:34:25.058] iteration 3683 : loss : 0.041974, loss_ce: 0.067219
[18:34:26.052] iteration 3684 : loss : 0.026896, loss_ce: 0.042508
[18:34:27.045] iteration 3685 : loss : 0.034029, loss_ce: 0.051180
[18:34:28.071] iteration 3686 : loss : 0.029886, loss_ce: 0.047900
[18:34:29.041] iteration 3687 : loss : 0.036792, loss_ce: 0.057526
[18:34:30.038] iteration 3688 : loss : 0.047833, loss_ce: 0.073263
[18:34:30.946] iteration 3689 : loss : 0.032077, loss_ce: 0.049857
[18:34:31.896] iteration 3690 : loss : 0.056343, loss_ce: 0.088358
[18:34:32.889] iteration 3691 : loss : 0.035018, loss_ce: 0.055555
[18:34:33.802] iteration 3692 : loss : 0.030710, loss_ce: 0.047536
[18:34:34.866] iteration 3693 : loss : 0.028535, loss_ce: 0.045251
[18:34:35.937] iteration 3694 : loss : 0.027732, loss_ce: 0.042806
[18:34:36.960] iteration 3695 : loss : 0.034187, loss_ce: 0.054137
[18:34:37.957] iteration 3696 : loss : 0.035474, loss_ce: 0.055681
[18:34:39.111] iteration 3697 : loss : 0.028118, loss_ce: 0.044405
[18:34:40.125] iteration 3698 : loss : 0.024098, loss_ce: 0.038225
[18:34:41.156] iteration 3699 : loss : 0.039670, loss_ce: 0.061131
[18:34:42.240] iteration 3700 : loss : 0.028772, loss_ce: 0.044702
[18:34:43.410] iteration 3701 : loss : 0.044286, loss_ce: 0.068301
[18:34:44.479] iteration 3702 : loss : 0.033423, loss_ce: 0.051743
[18:34:45.457] iteration 3703 : loss : 0.026752, loss_ce: 0.041770
[18:34:46.506] iteration 3704 : loss : 0.031606, loss_ce: 0.048378
[18:34:47.519] iteration 3705 : loss : 0.032083, loss_ce: 0.049065
[18:34:48.498] iteration 3706 : loss : 0.043865, loss_ce: 0.067675
[18:34:49.529] iteration 3707 : loss : 0.029946, loss_ce: 0.046933
[18:34:50.663] iteration 3708 : loss : 0.025722, loss_ce: 0.040027
[18:34:51.696] iteration 3709 : loss : 0.053792, loss_ce: 0.089569
[18:34:52.765] iteration 3710 : loss : 0.030842, loss_ce: 0.047412
[18:34:53.805] iteration 3711 : loss : 0.035872, loss_ce: 0.054634
[18:34:54.909] iteration 3712 : loss : 0.030460, loss_ce: 0.046405
[18:34:55.931] iteration 3713 : loss : 0.034849, loss_ce: 0.054616
[18:34:56.907] iteration 3714 : loss : 0.057097, loss_ce: 0.093734
[18:34:58.008] iteration 3715 : loss : 0.033764, loss_ce: 0.050266
[18:34:58.989] iteration 3716 : loss : 0.034720, loss_ce: 0.053116
[18:35:00.111] iteration 3717 : loss : 0.036255, loss_ce: 0.057277
[18:35:01.157] iteration 3718 : loss : 0.030644, loss_ce: 0.048097
[18:35:02.149] iteration 3719 : loss : 0.036718, loss_ce: 0.057716
[18:35:03.092] iteration 3720 : loss : 0.039594, loss_ce: 0.062460
[18:35:04.075] iteration 3721 : loss : 0.031779, loss_ce: 0.050850
[18:35:05.112] iteration 3722 : loss : 0.040969, loss_ce: 0.062555
[18:35:06.164] iteration 3723 : loss : 0.030039, loss_ce: 0.045995
[18:35:07.129] iteration 3724 : loss : 0.028389, loss_ce: 0.044919
[18:35:08.094] iteration 3725 : loss : 0.030428, loss_ce: 0.046373
[18:35:09.041] iteration 3726 : loss : 0.044056, loss_ce: 0.067996
[18:35:10.056] iteration 3727 : loss : 0.040724, loss_ce: 0.066414
[18:35:11.079] iteration 3728 : loss : 0.043124, loss_ce: 0.068716
[18:35:12.060] iteration 3729 : loss : 0.033474, loss_ce: 0.053599
[18:35:13.124] iteration 3730 : loss : 0.037171, loss_ce: 0.056501
[18:35:14.258] iteration 3731 : loss : 0.032554, loss_ce: 0.050740
[18:35:15.273] iteration 3732 : loss : 0.048173, loss_ce: 0.075131
[18:35:16.253] iteration 3733 : loss : 0.040674, loss_ce: 0.062916
[18:35:17.357] iteration 3734 : loss : 0.032582, loss_ce: 0.052412
[18:35:18.370] iteration 3735 : loss : 0.048467, loss_ce: 0.076032
[18:35:19.403] iteration 3736 : loss : 0.034346, loss_ce: 0.054240
[18:35:20.462] iteration 3737 : loss : 0.036002, loss_ce: 0.056913
[18:35:21.428] iteration 3738 : loss : 0.034736, loss_ce: 0.052926
[18:35:22.569] iteration 3739 : loss : 0.031146, loss_ce: 0.048899
[18:35:23.525] iteration 3740 : loss : 0.035388, loss_ce: 0.056046
[18:35:24.552] iteration 3741 : loss : 0.041496, loss_ce: 0.068546
[18:35:25.660] iteration 3742 : loss : 0.034850, loss_ce: 0.054448
[18:35:26.657] iteration 3743 : loss : 0.028962, loss_ce: 0.047160
[18:35:27.625] iteration 3744 : loss : 0.043960, loss_ce: 0.070956
[18:35:28.676] iteration 3745 : loss : 0.032538, loss_ce: 0.050152
[18:35:29.680] iteration 3746 : loss : 0.036981, loss_ce: 0.055725
[18:35:30.705] iteration 3747 : loss : 0.070922, loss_ce: 0.116479
[18:35:31.756] iteration 3748 : loss : 0.034638, loss_ce: 0.054145
[18:35:32.763] iteration 3749 : loss : 0.031972, loss_ce: 0.050449
[18:35:33.833] iteration 3750 : loss : 0.039804, loss_ce: 0.061700
[18:35:34.835] iteration 3751 : loss : 0.032159, loss_ce: 0.051528
[18:35:35.857] iteration 3752 : loss : 0.030491, loss_ce: 0.050183
[18:35:36.914] iteration 3753 : loss : 0.034101, loss_ce: 0.055933
[18:35:37.931] iteration 3754 : loss : 0.037393, loss_ce: 0.059603
[18:35:38.873] iteration 3755 : loss : 0.039022, loss_ce: 0.061335
[18:35:39.886] iteration 3756 : loss : 0.031306, loss_ce: 0.050046
[18:35:40.983] iteration 3757 : loss : 0.029767, loss_ce: 0.044856
[18:35:41.881] iteration 3758 : loss : 0.050593, loss_ce: 0.081567
[18:35:42.924] iteration 3759 : loss : 0.053592, loss_ce: 0.084645
[18:35:44.056] iteration 3760 : loss : 0.059295, loss_ce: 0.094297
[18:35:45.099] iteration 3761 : loss : 0.042227, loss_ce: 0.068237
[18:35:46.085] iteration 3762 : loss : 0.031913, loss_ce: 0.049151
[18:35:47.129] iteration 3763 : loss : 0.036332, loss_ce: 0.058396
[18:35:48.218] iteration 3764 : loss : 0.056265, loss_ce: 0.091288
[18:35:49.201] iteration 3765 : loss : 0.033021, loss_ce: 0.053025
[18:35:50.260] iteration 3766 : loss : 0.032273, loss_ce: 0.051108
[18:35:51.304] iteration 3767 : loss : 0.036081, loss_ce: 0.055166
[18:35:52.401] iteration 3768 : loss : 0.033939, loss_ce: 0.053379
[18:35:53.348] iteration 3769 : loss : 0.044857, loss_ce: 0.067959
[18:35:54.345] iteration 3770 : loss : 0.030926, loss_ce: 0.048173
[18:35:55.322] iteration 3771 : loss : 0.042193, loss_ce: 0.066485
[18:35:56.401] iteration 3772 : loss : 0.043214, loss_ce: 0.067544
[18:35:57.505] iteration 3773 : loss : 0.032864, loss_ce: 0.051902
[18:35:58.589] iteration 3774 : loss : 0.028200, loss_ce: 0.045659
[18:35:59.517] iteration 3775 : loss : 0.031605, loss_ce: 0.049188
[18:36:00.533] iteration 3776 : loss : 0.034302, loss_ce: 0.053237
[18:36:01.557] iteration 3777 : loss : 0.036088, loss_ce: 0.058124
[18:36:02.627] iteration 3778 : loss : 0.032438, loss_ce: 0.051992
[18:36:03.601] iteration 3779 : loss : 0.040266, loss_ce: 0.064869
[18:36:04.672] iteration 3780 : loss : 0.024080, loss_ce: 0.039007
[18:36:05.740] iteration 3781 : loss : 0.046118, loss_ce: 0.073948
[18:36:06.782] iteration 3782 : loss : 0.036598, loss_ce: 0.057572
[18:36:07.744] iteration 3783 : loss : 0.037079, loss_ce: 0.058747
[18:36:08.810] iteration 3784 : loss : 0.039729, loss_ce: 0.061730
[18:36:09.882] iteration 3785 : loss : 0.046671, loss_ce: 0.075761
[18:36:10.835] iteration 3786 : loss : 0.037287, loss_ce: 0.057434
[18:36:11.920] iteration 3787 : loss : 0.030596, loss_ce: 0.049665
[18:36:12.950] iteration 3788 : loss : 0.037362, loss_ce: 0.057841
[18:36:13.959] iteration 3789 : loss : 0.046003, loss_ce: 0.072860
[18:36:15.035] iteration 3790 : loss : 0.029301, loss_ce: 0.045557
[18:36:16.011] iteration 3791 : loss : 0.032191, loss_ce: 0.051977
[18:36:17.111] iteration 3792 : loss : 0.032535, loss_ce: 0.049771
[18:36:18.081] iteration 3793 : loss : 0.034724, loss_ce: 0.054654
[18:36:19.076] iteration 3794 : loss : 0.043042, loss_ce: 0.067104
[18:36:20.108] iteration 3795 : loss : 0.030345, loss_ce: 0.047657
[18:36:21.127] iteration 3796 : loss : 0.029548, loss_ce: 0.045518
[18:36:22.182] iteration 3797 : loss : 0.048880, loss_ce: 0.077077
[18:36:23.199] iteration 3798 : loss : 0.056145, loss_ce: 0.089628
[18:36:24.282] iteration 3799 : loss : 0.040411, loss_ce: 0.063785
[18:36:25.354] iteration 3800 : loss : 0.032104, loss_ce: 0.049816
[18:36:26.299] iteration 3801 : loss : 0.033115, loss_ce: 0.052367
[18:36:27.492] iteration 3802 : loss : 0.030094, loss_ce: 0.047196
[18:36:28.528] iteration 3803 : loss : 0.025628, loss_ce: 0.039407
[18:36:29.520] iteration 3804 : loss : 0.033457, loss_ce: 0.052490
[18:36:30.621] iteration 3805 : loss : 0.048708, loss_ce: 0.075352
[18:36:31.655] iteration 3806 : loss : 0.039169, loss_ce: 0.062492
[18:36:32.713] iteration 3807 : loss : 0.032207, loss_ce: 0.051189
[18:36:33.700] iteration 3808 : loss : 0.038873, loss_ce: 0.060199
[18:36:34.778] iteration 3809 : loss : 0.043850, loss_ce: 0.069562
[18:36:35.721] iteration 3810 : loss : 0.029208, loss_ce: 0.045350
[18:36:36.853] iteration 3811 : loss : 0.044033, loss_ce: 0.069905
[18:36:37.850] iteration 3812 : loss : 0.044677, loss_ce: 0.069860
[18:36:38.890] iteration 3813 : loss : 0.028988, loss_ce: 0.044907
[18:36:40.047] iteration 3814 : loss : 0.035147, loss_ce: 0.056039
[18:36:41.069] iteration 3815 : loss : 0.043058, loss_ce: 0.067189
[18:36:42.062] iteration 3816 : loss : 0.035784, loss_ce: 0.054488
[18:36:43.055] iteration 3817 : loss : 0.027146, loss_ce: 0.043110
[18:36:44.170] iteration 3818 : loss : 0.024880, loss_ce: 0.038126
[18:36:45.207] iteration 3819 : loss : 0.044377, loss_ce: 0.069707
[18:36:46.292] iteration 3820 : loss : 0.030871, loss_ce: 0.047932
[18:36:47.423] iteration 3821 : loss : 0.034422, loss_ce: 0.055539
[18:36:48.420] iteration 3822 : loss : 0.034761, loss_ce: 0.054958
[18:36:49.401] iteration 3823 : loss : 0.032129, loss_ce: 0.048954
[18:36:50.462] iteration 3824 : loss : 0.030158, loss_ce: 0.046507
[18:36:51.432] iteration 3825 : loss : 0.037971, loss_ce: 0.059483
[18:36:52.372] iteration 3826 : loss : 0.026306, loss_ce: 0.040507
[18:36:53.407] iteration 3827 : loss : 0.030202, loss_ce: 0.048874
[18:36:54.475] iteration 3828 : loss : 0.031116, loss_ce: 0.047089
[18:36:55.526] iteration 3829 : loss : 0.027553, loss_ce: 0.042194
[18:36:56.665] iteration 3830 : loss : 0.027228, loss_ce: 0.042086
[18:36:57.706] iteration 3831 : loss : 0.038933, loss_ce: 0.060433
[18:36:58.694] iteration 3832 : loss : 0.038860, loss_ce: 0.062943
[18:36:59.740] iteration 3833 : loss : 0.048245, loss_ce: 0.076865
[18:37:00.668] iteration 3834 : loss : 0.034318, loss_ce: 0.055571
[18:37:01.622] iteration 3835 : loss : 0.028686, loss_ce: 0.045431
[18:37:02.557] iteration 3836 : loss : 0.047726, loss_ce: 0.077062
[18:37:03.537] iteration 3837 : loss : 0.030077, loss_ce: 0.048587
[18:37:04.586] iteration 3838 : loss : 0.047369, loss_ce: 0.076070
[18:37:05.586] iteration 3839 : loss : 0.032633, loss_ce: 0.050684
[18:37:06.627] iteration 3840 : loss : 0.044352, loss_ce: 0.069090
[18:37:07.654] iteration 3841 : loss : 0.045640, loss_ce: 0.073123
[18:37:08.687] iteration 3842 : loss : 0.045645, loss_ce: 0.071279
[18:37:09.725] iteration 3843 : loss : 0.035981, loss_ce: 0.058146
[18:37:10.837] iteration 3844 : loss : 0.029475, loss_ce: 0.044845
[18:37:11.903] iteration 3845 : loss : 0.027764, loss_ce: 0.044164
[18:37:12.884] iteration 3846 : loss : 0.040046, loss_ce: 0.061381
[18:37:13.855] iteration 3847 : loss : 0.022301, loss_ce: 0.034707
[18:37:14.848] iteration 3848 : loss : 0.043758, loss_ce: 0.072266
[18:37:15.785] iteration 3849 : loss : 0.046746, loss_ce: 0.074434
[18:37:16.738] iteration 3850 : loss : 0.037635, loss_ce: 0.059818
[18:37:17.705] iteration 3851 : loss : 0.041603, loss_ce: 0.066330
[18:37:18.862] iteration 3852 : loss : 0.031205, loss_ce: 0.050243
[18:37:19.877] iteration 3853 : loss : 0.049901, loss_ce: 0.082058
[18:37:20.854] iteration 3854 : loss : 0.029136, loss_ce: 0.045073
[18:37:21.899] iteration 3855 : loss : 0.034182, loss_ce: 0.053715
[18:37:22.945] iteration 3856 : loss : 0.051441, loss_ce: 0.077561
[18:37:24.015] iteration 3857 : loss : 0.027579, loss_ce: 0.044554
[18:37:24.976] iteration 3858 : loss : 0.031505, loss_ce: 0.048585
[18:37:25.980] iteration 3859 : loss : 0.034870, loss_ce: 0.055799
[18:37:26.999] iteration 3860 : loss : 0.035764, loss_ce: 0.057325
[18:37:27.948] iteration 3861 : loss : 0.028124, loss_ce: 0.044802
[18:37:28.866] iteration 3862 : loss : 0.053847, loss_ce: 0.090365
[18:37:29.913] iteration 3863 : loss : 0.045179, loss_ce: 0.073290
[18:37:30.938] iteration 3864 : loss : 0.027089, loss_ce: 0.041491
[18:37:31.973] iteration 3865 : loss : 0.029573, loss_ce: 0.044666
[18:37:33.087] iteration 3866 : loss : 0.026247, loss_ce: 0.040312
[18:37:34.116] iteration 3867 : loss : 0.034776, loss_ce: 0.054089
[18:37:35.129] iteration 3868 : loss : 0.027801, loss_ce: 0.043827
[18:37:36.191] iteration 3869 : loss : 0.030992, loss_ce: 0.047898
[18:37:37.173] iteration 3870 : loss : 0.042623, loss_ce: 0.065669
[18:37:38.093] iteration 3871 : loss : 0.037716, loss_ce: 0.060827
[18:37:39.227] iteration 3872 : loss : 0.044458, loss_ce: 0.070132
[18:37:40.232] iteration 3873 : loss : 0.025024, loss_ce: 0.038317
[18:37:41.183] iteration 3874 : loss : 0.027881, loss_ce: 0.044450
[18:37:42.153] iteration 3875 : loss : 0.027347, loss_ce: 0.041373
[18:37:43.217] iteration 3876 : loss : 0.043522, loss_ce: 0.068405
[18:37:44.234] iteration 3877 : loss : 0.032334, loss_ce: 0.051103
[18:37:45.230] iteration 3878 : loss : 0.033104, loss_ce: 0.052708
[18:37:46.102] iteration 3879 : loss : 0.051851, loss_ce: 0.082178
[18:37:47.063] iteration 3880 : loss : 0.029103, loss_ce: 0.045979
[18:37:48.046] iteration 3881 : loss : 0.043056, loss_ce: 0.067631
[18:37:49.094] iteration 3882 : loss : 0.035487, loss_ce: 0.055943
[18:37:50.157] iteration 3883 : loss : 0.034614, loss_ce: 0.053507
[18:37:51.096] iteration 3884 : loss : 0.038056, loss_ce: 0.061089
[18:37:52.060] iteration 3885 : loss : 0.042778, loss_ce: 0.066240
[18:37:53.041] iteration 3886 : loss : 0.049888, loss_ce: 0.077099
[18:37:54.155] iteration 3887 : loss : 0.037043, loss_ce: 0.059291
[18:37:55.105] iteration 3888 : loss : 0.039779, loss_ce: 0.064250
[18:37:56.114] iteration 3889 : loss : 0.030489, loss_ce: 0.047800
[18:37:57.074] iteration 3890 : loss : 0.032827, loss_ce: 0.050838
[18:37:58.140] iteration 3891 : loss : 0.040200, loss_ce: 0.062170
[18:37:59.119] iteration 3892 : loss : 0.029673, loss_ce: 0.046530
[18:38:00.185] iteration 3893 : loss : 0.031223, loss_ce: 0.049145
[18:38:01.168] iteration 3894 : loss : 0.030773, loss_ce: 0.048657
[18:38:02.144] iteration 3895 : loss : 0.031503, loss_ce: 0.048696
[18:38:03.092] iteration 3896 : loss : 0.034398, loss_ce: 0.053805
[18:38:04.142] iteration 3897 : loss : 0.028815, loss_ce: 0.044348
[18:38:05.174] iteration 3898 : loss : 0.029274, loss_ce: 0.045350
[18:38:06.123] iteration 3899 : loss : 0.036340, loss_ce: 0.054890
[18:38:07.150] iteration 3900 : loss : 0.058717, loss_ce: 0.093321
[18:38:08.191] iteration 3901 : loss : 0.029957, loss_ce: 0.047440
[18:38:09.188] iteration 3902 : loss : 0.031211, loss_ce: 0.049306
[18:38:10.168] iteration 3903 : loss : 0.036653, loss_ce: 0.057445
[18:38:11.243] iteration 3904 : loss : 0.037897, loss_ce: 0.061864
[18:38:12.277] iteration 3905 : loss : 0.038880, loss_ce: 0.062469
[18:38:13.396] iteration 3906 : loss : 0.039380, loss_ce: 0.060212
[18:38:14.540] iteration 3907 : loss : 0.044954, loss_ce: 0.070342
[18:38:15.588] iteration 3908 : loss : 0.046452, loss_ce: 0.072282
[18:38:16.688] iteration 3909 : loss : 0.030510, loss_ce: 0.046803
[18:38:17.672] iteration 3910 : loss : 0.043311, loss_ce: 0.070076
[18:38:18.768] iteration 3911 : loss : 0.030982, loss_ce: 0.049181
[18:38:19.772] iteration 3912 : loss : 0.030047, loss_ce: 0.048363
[18:38:20.740] iteration 3913 : loss : 0.026736, loss_ce: 0.042385
[18:38:21.676] iteration 3914 : loss : 0.031186, loss_ce: 0.047815
[18:38:22.762] iteration 3915 : loss : 0.035139, loss_ce: 0.054403
[18:38:23.849] iteration 3916 : loss : 0.032234, loss_ce: 0.051454
[18:38:24.820] iteration 3917 : loss : 0.048940, loss_ce: 0.078736
[18:38:25.830] iteration 3918 : loss : 0.032396, loss_ce: 0.049907
[18:38:26.833] iteration 3919 : loss : 0.032467, loss_ce: 0.050980
[18:38:27.994] iteration 3920 : loss : 0.025478, loss_ce: 0.039446
[18:38:29.055] iteration 3921 : loss : 0.037304, loss_ce: 0.057667
[18:38:30.060] iteration 3922 : loss : 0.024752, loss_ce: 0.037283
[18:38:31.209] iteration 3923 : loss : 0.038324, loss_ce: 0.061147
[18:38:32.318] iteration 3924 : loss : 0.029109, loss_ce: 0.047605
[18:38:33.364] iteration 3925 : loss : 0.026806, loss_ce: 0.042774
[18:38:34.301] iteration 3926 : loss : 0.031345, loss_ce: 0.048540
[18:38:35.228] iteration 3927 : loss : 0.045059, loss_ce: 0.072315
[18:38:36.262] iteration 3928 : loss : 0.030532, loss_ce: 0.046165
[18:38:37.394] iteration 3929 : loss : 0.038631, loss_ce: 0.062517
[18:38:38.434] iteration 3930 : loss : 0.028345, loss_ce: 0.044896
[18:38:39.464] iteration 3931 : loss : 0.047687, loss_ce: 0.073272
[18:38:40.551] iteration 3932 : loss : 0.028467, loss_ce: 0.044177
[18:38:41.536] iteration 3933 : loss : 0.038517, loss_ce: 0.061130
[18:38:42.534] iteration 3934 : loss : 0.034570, loss_ce: 0.053289
[18:38:43.507] iteration 3935 : loss : 0.031331, loss_ce: 0.049820
[18:38:44.526] iteration 3936 : loss : 0.028760, loss_ce: 0.046159
[18:38:45.541] iteration 3937 : loss : 0.036642, loss_ce: 0.060343
[18:38:46.553] iteration 3938 : loss : 0.033785, loss_ce: 0.053526
[18:38:47.512] iteration 3939 : loss : 0.025578, loss_ce: 0.040533
[18:38:48.444] iteration 3940 : loss : 0.034298, loss_ce: 0.052327
[18:38:49.480] iteration 3941 : loss : 0.055548, loss_ce: 0.089952
[18:38:50.472] iteration 3942 : loss : 0.032952, loss_ce: 0.051586
[18:38:51.536] iteration 3943 : loss : 0.046360, loss_ce: 0.076501
[18:38:52.514] iteration 3944 : loss : 0.037884, loss_ce: 0.059208
[18:38:53.538] iteration 3945 : loss : 0.036124, loss_ce: 0.056875
[18:38:54.514] iteration 3946 : loss : 0.030239, loss_ce: 0.047614
[18:38:55.496] iteration 3947 : loss : 0.053538, loss_ce: 0.085510
[18:38:56.590] iteration 3948 : loss : 0.032424, loss_ce: 0.049541
[18:38:57.600] iteration 3949 : loss : 0.026831, loss_ce: 0.042431
[18:38:58.564] iteration 3950 : loss : 0.032790, loss_ce: 0.051666
[18:38:59.558] iteration 3951 : loss : 0.033497, loss_ce: 0.052543
[18:39:00.559] iteration 3952 : loss : 0.037719, loss_ce: 0.061333
[18:39:01.532] iteration 3953 : loss : 0.035352, loss_ce: 0.056560
[18:39:02.462] iteration 3954 : loss : 0.060997, loss_ce: 0.103478
[18:39:03.616] iteration 3955 : loss : 0.041074, loss_ce: 0.065777
[18:39:04.658] iteration 3956 : loss : 0.035943, loss_ce: 0.055058
[18:39:05.714] iteration 3957 : loss : 0.044569, loss_ce: 0.071886
[18:39:06.668] iteration 3958 : loss : 0.045018, loss_ce: 0.070592
[18:39:07.810] iteration 3959 : loss : 0.033289, loss_ce: 0.051817
[18:39:08.818] iteration 3960 : loss : 0.043314, loss_ce: 0.066547
[18:39:09.958] iteration 3961 : loss : 0.030537, loss_ce: 0.046628
[18:39:10.895] iteration 3962 : loss : 0.031530, loss_ce: 0.049606
[18:39:11.795] iteration 3963 : loss : 0.028690, loss_ce: 0.043686
[18:39:12.790] iteration 3964 : loss : 0.031983, loss_ce: 0.051079
[18:39:13.844] iteration 3965 : loss : 0.025321, loss_ce: 0.040225
[18:39:14.960] iteration 3966 : loss : 0.041992, loss_ce: 0.066974
[18:39:15.967] iteration 3967 : loss : 0.031028, loss_ce: 0.050678
[18:39:17.029] iteration 3968 : loss : 0.050336, loss_ce: 0.081231
[18:39:17.987] iteration 3969 : loss : 0.028011, loss_ce: 0.044761
[18:39:19.017] iteration 3970 : loss : 0.026229, loss_ce: 0.041575
[18:39:20.093] iteration 3971 : loss : 0.031052, loss_ce: 0.050114
[18:39:21.116] iteration 3972 : loss : 0.039177, loss_ce: 0.059349
[18:39:22.140] iteration 3973 : loss : 0.030369, loss_ce: 0.047277
[18:39:23.134] iteration 3974 : loss : 0.026731, loss_ce: 0.041515
[18:39:24.168] iteration 3975 : loss : 0.045266, loss_ce: 0.072040
[18:39:25.135] iteration 3976 : loss : 0.035396, loss_ce: 0.056998
[18:39:26.101] iteration 3977 : loss : 0.037025, loss_ce: 0.057083
[18:39:27.090] iteration 3978 : loss : 0.032567, loss_ce: 0.051156
[18:39:28.126] iteration 3979 : loss : 0.040650, loss_ce: 0.062675
[18:39:29.226] iteration 3980 : loss : 0.035080, loss_ce: 0.056603
[18:39:30.293] iteration 3981 : loss : 0.032902, loss_ce: 0.052590
[18:39:31.266] iteration 3982 : loss : 0.033582, loss_ce: 0.052406
[18:39:32.362] iteration 3983 : loss : 0.029411, loss_ce: 0.046965
[18:39:33.402] iteration 3984 : loss : 0.034344, loss_ce: 0.053991
[18:39:34.401] iteration 3985 : loss : 0.027898, loss_ce: 0.042575
[18:39:35.440] iteration 3986 : loss : 0.026083, loss_ce: 0.041698
[18:39:36.597] iteration 3987 : loss : 0.044804, loss_ce: 0.073888
[18:39:37.547] iteration 3988 : loss : 0.041042, loss_ce: 0.062015
[18:39:38.546] iteration 3989 : loss : 0.041486, loss_ce: 0.065175
[18:39:39.546] iteration 3990 : loss : 0.033106, loss_ce: 0.049814
[18:39:40.566] iteration 3991 : loss : 0.027258, loss_ce: 0.043596
[18:39:41.526] iteration 3992 : loss : 0.033452, loss_ce: 0.050282
[18:39:42.614] iteration 3993 : loss : 0.034859, loss_ce: 0.055790
[18:39:43.605] iteration 3994 : loss : 0.028963, loss_ce: 0.044627
[18:39:44.630] iteration 3995 : loss : 0.035890, loss_ce: 0.055630
[18:39:45.644] iteration 3996 : loss : 0.048778, loss_ce: 0.080598
[18:39:46.708] iteration 3997 : loss : 0.033514, loss_ce: 0.053009
[18:39:47.692] iteration 3998 : loss : 0.025842, loss_ce: 0.041015
[18:39:48.706] iteration 3999 : loss : 0.027894, loss_ce: 0.043744
[18:39:49.744] iteration 4000 : loss : 0.027475, loss_ce: 0.042523
[18:39:50.720] iteration 4001 : loss : 0.047545, loss_ce: 0.075784
[18:39:51.703] iteration 4002 : loss : 0.034270, loss_ce: 0.052218
[18:39:52.738] iteration 4003 : loss : 0.035536, loss_ce: 0.058520
[18:39:53.773] iteration 4004 : loss : 0.029271, loss_ce: 0.045943
[18:39:54.704] iteration 4005 : loss : 0.038427, loss_ce: 0.061198
[18:39:55.642] iteration 4006 : loss : 0.031237, loss_ce: 0.048563
[18:39:56.773] iteration 4007 : loss : 0.058997, loss_ce: 0.088422
[18:39:57.978] iteration 4008 : loss : 0.033940, loss_ce: 0.052896
[18:39:59.008] iteration 4009 : loss : 0.047425, loss_ce: 0.076965
[18:39:59.977] iteration 4010 : loss : 0.027382, loss_ce: 0.042584
[18:40:00.918] iteration 4011 : loss : 0.044983, loss_ce: 0.072252
[18:40:01.901] iteration 4012 : loss : 0.030495, loss_ce: 0.048472
[18:40:02.900] iteration 4013 : loss : 0.041545, loss_ce: 0.064702
[18:40:03.924] iteration 4014 : loss : 0.067936, loss_ce: 0.108822
[18:40:04.885] iteration 4015 : loss : 0.032432, loss_ce: 0.052150
[18:40:05.827] iteration 4016 : loss : 0.047775, loss_ce: 0.074299
[18:40:06.867] iteration 4017 : loss : 0.034302, loss_ce: 0.054124
[18:40:07.826] iteration 4018 : loss : 0.042995, loss_ce: 0.068281
[18:40:08.927] iteration 4019 : loss : 0.028861, loss_ce: 0.044767
[18:40:09.964] iteration 4020 : loss : 0.030121, loss_ce: 0.047407
[18:40:11.085] iteration 4021 : loss : 0.031937, loss_ce: 0.051051
[18:40:12.113] iteration 4022 : loss : 0.030622, loss_ce: 0.048009
[18:40:13.073] iteration 4023 : loss : 0.026305, loss_ce: 0.041002
[18:40:14.000] iteration 4024 : loss : 0.038023, loss_ce: 0.059264
[18:40:15.020] iteration 4025 : loss : 0.026202, loss_ce: 0.040386
[18:40:16.078] iteration 4026 : loss : 0.043885, loss_ce: 0.069571
[18:40:17.100] iteration 4027 : loss : 0.040555, loss_ce: 0.065599
[18:40:18.172] iteration 4028 : loss : 0.032025, loss_ce: 0.049693
[18:40:19.122] iteration 4029 : loss : 0.046448, loss_ce: 0.072580
[18:40:20.127] iteration 4030 : loss : 0.041287, loss_ce: 0.065002
[18:40:21.212] iteration 4031 : loss : 0.031740, loss_ce: 0.049630
[18:40:22.244] iteration 4032 : loss : 0.051376, loss_ce: 0.084284
[18:40:23.224] iteration 4033 : loss : 0.045201, loss_ce: 0.070709
[18:40:24.177] iteration 4034 : loss : 0.033059, loss_ce: 0.051050
[18:40:25.170] iteration 4035 : loss : 0.034934, loss_ce: 0.056456
[18:40:26.075] iteration 4036 : loss : 0.031363, loss_ce: 0.049818
[18:40:27.044] iteration 4037 : loss : 0.042427, loss_ce: 0.067974
[18:40:28.141] iteration 4038 : loss : 0.057566, loss_ce: 0.089831
[18:40:29.101] iteration 4039 : loss : 0.040416, loss_ce: 0.064285
[18:40:30.079] iteration 4040 : loss : 0.025672, loss_ce: 0.038543
[18:40:31.065] iteration 4041 : loss : 0.035546, loss_ce: 0.055724
[18:40:32.131] iteration 4042 : loss : 0.040080, loss_ce: 0.064665
[18:40:33.168] iteration 4043 : loss : 0.045395, loss_ce: 0.071791
[18:40:34.190] iteration 4044 : loss : 0.031652, loss_ce: 0.049259
[18:40:35.150] iteration 4045 : loss : 0.032188, loss_ce: 0.049320
[18:40:36.159] iteration 4046 : loss : 0.031028, loss_ce: 0.047831
[18:40:37.077] iteration 4047 : loss : 0.035921, loss_ce: 0.052364
[18:40:38.144] iteration 4048 : loss : 0.034313, loss_ce: 0.055229
[18:40:39.199] iteration 4049 : loss : 0.029794, loss_ce: 0.047338
[18:40:40.181] iteration 4050 : loss : 0.027978, loss_ce: 0.043563
[18:40:41.136] iteration 4051 : loss : 0.026260, loss_ce: 0.042476
[18:40:42.084] iteration 4052 : loss : 0.040210, loss_ce: 0.065099
[18:40:43.084] iteration 4053 : loss : 0.029982, loss_ce: 0.046397
[18:40:44.071] iteration 4054 : loss : 0.065942, loss_ce: 0.109943
[18:40:45.047] iteration 4055 : loss : 0.034957, loss_ce: 0.056000
[18:40:46.019] iteration 4056 : loss : 0.028722, loss_ce: 0.046310
[18:40:47.170] iteration 4057 : loss : 0.029637, loss_ce: 0.046645
[18:40:48.170] iteration 4058 : loss : 0.027076, loss_ce: 0.042084
[18:40:49.202] iteration 4059 : loss : 0.032160, loss_ce: 0.050435
[18:40:50.188] iteration 4060 : loss : 0.044666, loss_ce: 0.067967
[18:40:51.193] iteration 4061 : loss : 0.033249, loss_ce: 0.051857
[18:40:52.294] iteration 4062 : loss : 0.038149, loss_ce: 0.056566
[18:40:53.280] iteration 4063 : loss : 0.034391, loss_ce: 0.054126
[18:40:54.383] iteration 4064 : loss : 0.034935, loss_ce: 0.056071
[18:40:55.337] iteration 4065 : loss : 0.039213, loss_ce: 0.061703
[18:40:56.375] iteration 4066 : loss : 0.045314, loss_ce: 0.072458
[18:40:57.519] iteration 4067 : loss : 0.026778, loss_ce: 0.040135
[18:40:58.471] iteration 4068 : loss : 0.032664, loss_ce: 0.050004
[18:40:59.441] iteration 4069 : loss : 0.027803, loss_ce: 0.042537
[18:41:00.401] iteration 4070 : loss : 0.025042, loss_ce: 0.039406
[18:41:01.525] iteration 4071 : loss : 0.039111, loss_ce: 0.060560
[18:41:02.475] iteration 4072 : loss : 0.039118, loss_ce: 0.061235
[18:41:03.525] iteration 4073 : loss : 0.028505, loss_ce: 0.044436
[18:41:04.522] iteration 4074 : loss : 0.040369, loss_ce: 0.064321
[18:41:05.637] iteration 4075 : loss : 0.034783, loss_ce: 0.053586
[18:41:06.575] iteration 4076 : loss : 0.033471, loss_ce: 0.049090
[18:41:07.537] iteration 4077 : loss : 0.031831, loss_ce: 0.050425
[18:41:08.513] iteration 4078 : loss : 0.026418, loss_ce: 0.040205
[18:41:09.476] iteration 4079 : loss : 0.028827, loss_ce: 0.044226
[18:41:10.520] iteration 4080 : loss : 0.045094, loss_ce: 0.068267
[18:41:11.643] iteration 4081 : loss : 0.051626, loss_ce: 0.082405
[18:41:12.605] iteration 4082 : loss : 0.043738, loss_ce: 0.068032
[18:41:13.611] iteration 4083 : loss : 0.045846, loss_ce: 0.070797
[18:41:14.654] iteration 4084 : loss : 0.029314, loss_ce: 0.044707
[18:41:15.780] iteration 4085 : loss : 0.029274, loss_ce: 0.048011
[18:41:16.769] iteration 4086 : loss : 0.033155, loss_ce: 0.051956
[18:41:17.790] iteration 4087 : loss : 0.035331, loss_ce: 0.058263
[18:41:18.810] iteration 4088 : loss : 0.032844, loss_ce: 0.052193
[18:41:19.901] iteration 4089 : loss : 0.042680, loss_ce: 0.068793
[18:41:20.897] iteration 4090 : loss : 0.042484, loss_ce: 0.067069
[18:41:21.914] iteration 4091 : loss : 0.038873, loss_ce: 0.062049
[18:41:22.833] iteration 4092 : loss : 0.036978, loss_ce: 0.058374
[18:41:23.749] iteration 4093 : loss : 0.029718, loss_ce: 0.047194
[18:41:24.727] iteration 4094 : loss : 0.030634, loss_ce: 0.047841
[18:41:25.717] iteration 4095 : loss : 0.030773, loss_ce: 0.048597
[18:41:26.699] iteration 4096 : loss : 0.049202, loss_ce: 0.078756
[18:41:27.679] iteration 4097 : loss : 0.030175, loss_ce: 0.046771
[18:41:28.720] iteration 4098 : loss : 0.031606, loss_ce: 0.050830
[18:41:29.780] iteration 4099 : loss : 0.035363, loss_ce: 0.051811
[18:41:30.805] iteration 4100 : loss : 0.034305, loss_ce: 0.053188
[18:41:31.850] iteration 4101 : loss : 0.040959, loss_ce: 0.066313
[18:41:32.866] iteration 4102 : loss : 0.039325, loss_ce: 0.064202
[18:41:33.955] iteration 4103 : loss : 0.027921, loss_ce: 0.044486
[18:41:35.018] iteration 4104 : loss : 0.048019, loss_ce: 0.075288
[18:41:35.997] iteration 4105 : loss : 0.033435, loss_ce: 0.053230
[18:41:37.012] iteration 4106 : loss : 0.045903, loss_ce: 0.071092
[18:41:38.016] iteration 4107 : loss : 0.033548, loss_ce: 0.052556
[18:41:39.109] iteration 4108 : loss : 0.049145, loss_ce: 0.079927
[18:41:40.066] iteration 4109 : loss : 0.040134, loss_ce: 0.064337
[18:41:41.090] iteration 4110 : loss : 0.039572, loss_ce: 0.061921
[18:41:42.031] iteration 4111 : loss : 0.031793, loss_ce: 0.049721
[18:41:43.059] iteration 4112 : loss : 0.040944, loss_ce: 0.064583
[18:41:44.131] iteration 4113 : loss : 0.033936, loss_ce: 0.053386
[18:41:45.231] iteration 4114 : loss : 0.029659, loss_ce: 0.047496
[18:41:46.174] iteration 4115 : loss : 0.043953, loss_ce: 0.069704
[18:41:47.236] iteration 4116 : loss : 0.029490, loss_ce: 0.046431
[18:41:48.257] iteration 4117 : loss : 0.026577, loss_ce: 0.041223
[18:41:49.305] iteration 4118 : loss : 0.033187, loss_ce: 0.051119
[18:41:50.272] iteration 4119 : loss : 0.034467, loss_ce: 0.055505
[18:41:51.439] iteration 4120 : loss : 0.029034, loss_ce: 0.046240
[18:41:52.390] iteration 4121 : loss : 0.031034, loss_ce: 0.048998
[18:41:53.411] iteration 4122 : loss : 0.029476, loss_ce: 0.046575
[18:41:54.406] iteration 4123 : loss : 0.032375, loss_ce: 0.050457
[18:41:55.348] iteration 4124 : loss : 0.037096, loss_ce: 0.055570
[18:41:56.303] iteration 4125 : loss : 0.041898, loss_ce: 0.066917
[18:41:57.364] iteration 4126 : loss : 0.037139, loss_ce: 0.057158
[18:41:58.368] iteration 4127 : loss : 0.040741, loss_ce: 0.063119
[18:41:59.335] iteration 4128 : loss : 0.025859, loss_ce: 0.039822
[18:42:00.271] iteration 4129 : loss : 0.036809, loss_ce: 0.058415
[18:42:01.287] iteration 4130 : loss : 0.035083, loss_ce: 0.052485
[18:42:02.317] iteration 4131 : loss : 0.029631, loss_ce: 0.046891
[18:42:03.322] iteration 4132 : loss : 0.044951, loss_ce: 0.072267
[18:42:04.429] iteration 4133 : loss : 0.033856, loss_ce: 0.053157
[18:42:05.426] iteration 4134 : loss : 0.032256, loss_ce: 0.051466
[18:42:06.340] iteration 4135 : loss : 0.050004, loss_ce: 0.078305
[18:42:07.347] iteration 4136 : loss : 0.055539, loss_ce: 0.087068
[18:42:08.337] iteration 4137 : loss : 0.029170, loss_ce: 0.045460
[18:42:09.346] iteration 4138 : loss : 0.032214, loss_ce: 0.050756
[18:42:10.342] iteration 4139 : loss : 0.044674, loss_ce: 0.069962
[18:42:11.359] iteration 4140 : loss : 0.030972, loss_ce: 0.050599
[18:42:12.421] iteration 4141 : loss : 0.046650, loss_ce: 0.073787
[18:42:13.446] iteration 4142 : loss : 0.053182, loss_ce: 0.086994
[18:42:14.481] iteration 4143 : loss : 0.049803, loss_ce: 0.078907
[18:42:15.503] iteration 4144 : loss : 0.042656, loss_ce: 0.067674
[18:42:16.526] iteration 4145 : loss : 0.037538, loss_ce: 0.058155
[18:42:17.523] iteration 4146 : loss : 0.028749, loss_ce: 0.046530
[18:42:18.506] iteration 4147 : loss : 0.036423, loss_ce: 0.057992
[18:42:19.530] iteration 4148 : loss : 0.029654, loss_ce: 0.045417
[18:42:20.538] iteration 4149 : loss : 0.037360, loss_ce: 0.059360
[18:42:21.417] iteration 4150 : loss : 0.031811, loss_ce: 0.048301
[18:42:22.543] iteration 4151 : loss : 0.038211, loss_ce: 0.057689
[18:42:23.502] iteration 4152 : loss : 0.044190, loss_ce: 0.068869
[18:42:24.531] iteration 4153 : loss : 0.029831, loss_ce: 0.046774
[18:42:25.522] iteration 4154 : loss : 0.037260, loss_ce: 0.060613
[18:42:26.497] iteration 4155 : loss : 0.038016, loss_ce: 0.059788
[18:42:27.568] iteration 4156 : loss : 0.032369, loss_ce: 0.051085
[18:42:28.504] iteration 4157 : loss : 0.026993, loss_ce: 0.042810
[18:42:29.426] iteration 4158 : loss : 0.041642, loss_ce: 0.062814
[18:42:30.470] iteration 4159 : loss : 0.049347, loss_ce: 0.079933
[18:42:31.504] iteration 4160 : loss : 0.031317, loss_ce: 0.050308
[18:42:32.584] iteration 4161 : loss : 0.031268, loss_ce: 0.048264
[18:42:33.625] iteration 4162 : loss : 0.053834, loss_ce: 0.083303
[18:42:34.609] iteration 4163 : loss : 0.037302, loss_ce: 0.059047
[18:42:35.756] iteration 4164 : loss : 0.044627, loss_ce: 0.064599
[18:42:36.766] iteration 4165 : loss : 0.029330, loss_ce: 0.046765
[18:42:37.814] iteration 4166 : loss : 0.031030, loss_ce: 0.050134
[18:42:38.885] iteration 4167 : loss : 0.033599, loss_ce: 0.052377
[18:42:39.818] iteration 4168 : loss : 0.034554, loss_ce: 0.056078
[18:42:40.824] iteration 4169 : loss : 0.030797, loss_ce: 0.050131
[18:42:41.803] iteration 4170 : loss : 0.030201, loss_ce: 0.047827
[18:42:42.995] iteration 4171 : loss : 0.029713, loss_ce: 0.047738
[18:42:43.974] iteration 4172 : loss : 0.039157, loss_ce: 0.061833
[18:42:44.951] iteration 4173 : loss : 0.046101, loss_ce: 0.074971
[18:42:45.895] iteration 4174 : loss : 0.036593, loss_ce: 0.057030
[18:42:46.928] iteration 4175 : loss : 0.042928, loss_ce: 0.067805
[18:42:47.961] iteration 4176 : loss : 0.023150, loss_ce: 0.036214
[18:42:48.896] iteration 4177 : loss : 0.031381, loss_ce: 0.050789
[18:42:49.968] iteration 4178 : loss : 0.029349, loss_ce: 0.046063
[18:42:50.920] iteration 4179 : loss : 0.029545, loss_ce: 0.047513
[18:42:52.020] iteration 4180 : loss : 0.029116, loss_ce: 0.044585
[18:42:53.091] iteration 4181 : loss : 0.034082, loss_ce: 0.055164
[18:42:54.134] iteration 4182 : loss : 0.037587, loss_ce: 0.060794
[18:42:55.084] iteration 4183 : loss : 0.029718, loss_ce: 0.046711
[18:42:56.236] iteration 4184 : loss : 0.034276, loss_ce: 0.053068
[18:42:57.258] iteration 4185 : loss : 0.031829, loss_ce: 0.047892
[18:42:58.369] iteration 4186 : loss : 0.028002, loss_ce: 0.043615
[18:42:59.361] iteration 4187 : loss : 0.026311, loss_ce: 0.040203
[18:43:00.302] iteration 4188 : loss : 0.046218, loss_ce: 0.078632
[18:43:01.239] iteration 4189 : loss : 0.052320, loss_ce: 0.080901
[18:43:02.172] iteration 4190 : loss : 0.027448, loss_ce: 0.043540
[18:43:03.130] iteration 4191 : loss : 0.039453, loss_ce: 0.062533
[18:43:04.156] iteration 4192 : loss : 0.030168, loss_ce: 0.046923
[18:43:05.185] iteration 4193 : loss : 0.029802, loss_ce: 0.046547
[18:43:06.117] iteration 4194 : loss : 0.036264, loss_ce: 0.056661
[18:43:07.069] iteration 4195 : loss : 0.027738, loss_ce: 0.043190
[18:43:08.143] iteration 4196 : loss : 0.042793, loss_ce: 0.065703
[18:43:09.140] iteration 4197 : loss : 0.060061, loss_ce: 0.092757
[18:43:10.108] iteration 4198 : loss : 0.029659, loss_ce: 0.045104
[18:43:11.158] iteration 4199 : loss : 0.028265, loss_ce: 0.044458
[18:43:12.201] iteration 4200 : loss : 0.027601, loss_ce: 0.042246
[18:43:13.364] iteration 4201 : loss : 0.040807, loss_ce: 0.065472
[18:43:14.418] iteration 4202 : loss : 0.032081, loss_ce: 0.047289
[18:43:15.437] iteration 4203 : loss : 0.034147, loss_ce: 0.054605
[18:43:16.483] iteration 4204 : loss : 0.025181, loss_ce: 0.039926
[18:43:17.402] iteration 4205 : loss : 0.029591, loss_ce: 0.047101
[18:43:18.366] iteration 4206 : loss : 0.027571, loss_ce: 0.043385
[18:43:19.354] iteration 4207 : loss : 0.038241, loss_ce: 0.060150
[18:43:20.416] iteration 4208 : loss : 0.036772, loss_ce: 0.057944
[18:43:21.378] iteration 4209 : loss : 0.040479, loss_ce: 0.065337
[18:43:22.434] iteration 4210 : loss : 0.040998, loss_ce: 0.064564
[18:43:23.349] iteration 4211 : loss : 0.029917, loss_ce: 0.047886
[18:43:24.252] iteration 4212 : loss : 0.034783, loss_ce: 0.056166
[18:43:25.248] iteration 4213 : loss : 0.031814, loss_ce: 0.049925
[18:43:26.323] iteration 4214 : loss : 0.046516, loss_ce: 0.070390
[18:43:27.383] iteration 4215 : loss : 0.075232, loss_ce: 0.127225
[18:43:28.429] iteration 4216 : loss : 0.032353, loss_ce: 0.050554
[18:43:29.452] iteration 4217 : loss : 0.035854, loss_ce: 0.055262
[18:43:30.422] iteration 4218 : loss : 0.048057, loss_ce: 0.072645
[18:43:31.469] iteration 4219 : loss : 0.033179, loss_ce: 0.052198
[18:43:32.521] iteration 4220 : loss : 0.035906, loss_ce: 0.056759
[18:43:33.636] iteration 4221 : loss : 0.060019, loss_ce: 0.093563
[18:43:34.624] iteration 4222 : loss : 0.028996, loss_ce: 0.045743
[18:43:35.619] iteration 4223 : loss : 0.029978, loss_ce: 0.046467
[18:43:36.729] iteration 4224 : loss : 0.025369, loss_ce: 0.039685
[18:43:37.699] iteration 4225 : loss : 0.040801, loss_ce: 0.067298
[18:43:38.703] iteration 4226 : loss : 0.030071, loss_ce: 0.047387
[18:43:39.734] iteration 4227 : loss : 0.043488, loss_ce: 0.066704
[18:43:40.724] iteration 4228 : loss : 0.042351, loss_ce: 0.066629
[18:43:41.661] iteration 4229 : loss : 0.030829, loss_ce: 0.047824
[18:43:42.689] iteration 4230 : loss : 0.030418, loss_ce: 0.046970
[18:43:43.693] iteration 4231 : loss : 0.035559, loss_ce: 0.057583
[18:43:44.730] iteration 4232 : loss : 0.055557, loss_ce: 0.092395
[18:43:45.719] iteration 4233 : loss : 0.060973, loss_ce: 0.097060
[18:43:46.694] iteration 4234 : loss : 0.043807, loss_ce: 0.070388
[18:43:47.687] iteration 4235 : loss : 0.027733, loss_ce: 0.044462
[18:43:48.720] iteration 4236 : loss : 0.035744, loss_ce: 0.055259
[18:43:49.616] iteration 4237 : loss : 0.032034, loss_ce: 0.050456
[18:43:50.686] iteration 4238 : loss : 0.035413, loss_ce: 0.055987
[18:43:51.684] iteration 4239 : loss : 0.047072, loss_ce: 0.075572
[18:43:52.637] iteration 4240 : loss : 0.029126, loss_ce: 0.045804
[18:43:53.788] iteration 4241 : loss : 0.036239, loss_ce: 0.056343
[18:43:54.871] iteration 4242 : loss : 0.032820, loss_ce: 0.049925
[18:43:55.797] iteration 4243 : loss : 0.033235, loss_ce: 0.052685
[18:43:56.925] iteration 4244 : loss : 0.032863, loss_ce: 0.051519
[18:43:57.968] iteration 4245 : loss : 0.037306, loss_ce: 0.059064
[18:43:58.984] iteration 4246 : loss : 0.036687, loss_ce: 0.055822
[18:44:00.009] iteration 4247 : loss : 0.037101, loss_ce: 0.057501
[18:44:01.036] iteration 4248 : loss : 0.027927, loss_ce: 0.044419
[18:44:01.968] iteration 4249 : loss : 0.032900, loss_ce: 0.050953
[18:44:02.896] iteration 4250 : loss : 0.032898, loss_ce: 0.051307
[18:44:04.023] iteration 4251 : loss : 0.029906, loss_ce: 0.045861
[18:44:04.972] iteration 4252 : loss : 0.049128, loss_ce: 0.076559
[18:44:05.914] iteration 4253 : loss : 0.058765, loss_ce: 0.092017
[18:44:06.803] iteration 4254 : loss : 0.053839, loss_ce: 0.086670
[18:44:07.861] iteration 4255 : loss : 0.037821, loss_ce: 0.059676
[18:44:08.830] iteration 4256 : loss : 0.035820, loss_ce: 0.056810
[18:44:09.864] iteration 4257 : loss : 0.028702, loss_ce: 0.044248
[18:44:10.974] iteration 4258 : loss : 0.038416, loss_ce: 0.060854
[18:44:12.008] iteration 4259 : loss : 0.038293, loss_ce: 0.061958
[18:44:13.023] iteration 4260 : loss : 0.041036, loss_ce: 0.062496
[18:44:14.108] iteration 4261 : loss : 0.044670, loss_ce: 0.070689
[18:44:15.188] iteration 4262 : loss : 0.029762, loss_ce: 0.047202
[18:44:16.194] iteration 4263 : loss : 0.034670, loss_ce: 0.051862
[18:44:17.219] iteration 4264 : loss : 0.028649, loss_ce: 0.045498
[18:44:18.253] iteration 4265 : loss : 0.035631, loss_ce: 0.057194
[18:44:19.346] iteration 4266 : loss : 0.028508, loss_ce: 0.045349
[18:44:20.336] iteration 4267 : loss : 0.037592, loss_ce: 0.058359
[18:44:21.361] iteration 4268 : loss : 0.035443, loss_ce: 0.056966
[18:44:22.424] iteration 4269 : loss : 0.055589, loss_ce: 0.085958
[18:44:23.465] iteration 4270 : loss : 0.038729, loss_ce: 0.061188
[18:44:24.432] iteration 4271 : loss : 0.027324, loss_ce: 0.043605
[18:44:25.444] iteration 4272 : loss : 0.034490, loss_ce: 0.054263
[18:44:26.449] iteration 4273 : loss : 0.031122, loss_ce: 0.049194
[18:44:27.421] iteration 4274 : loss : 0.035994, loss_ce: 0.054926
[18:44:28.413] iteration 4275 : loss : 0.037777, loss_ce: 0.058250
[18:44:29.430] iteration 4276 : loss : 0.035225, loss_ce: 0.056687
[18:44:30.401] iteration 4277 : loss : 0.032777, loss_ce: 0.050951
[18:44:31.496] iteration 4278 : loss : 0.033132, loss_ce: 0.054060
[18:44:32.445] iteration 4279 : loss : 0.026964, loss_ce: 0.042168
[18:44:33.370] iteration 4280 : loss : 0.032641, loss_ce: 0.051715
[18:44:34.397] iteration 4281 : loss : 0.037693, loss_ce: 0.058257
[18:44:35.401] iteration 4282 : loss : 0.041168, loss_ce: 0.065340
[18:44:36.498] iteration 4283 : loss : 0.029243, loss_ce: 0.044960
[18:44:37.453] iteration 4284 : loss : 0.033719, loss_ce: 0.053640
[18:44:38.377] iteration 4285 : loss : 0.037054, loss_ce: 0.057896
[18:44:39.466] iteration 4286 : loss : 0.030749, loss_ce: 0.046874
[18:44:40.564] iteration 4287 : loss : 0.027467, loss_ce: 0.041701
[18:44:41.658] iteration 4288 : loss : 0.037797, loss_ce: 0.061482
[18:44:42.647] iteration 4289 : loss : 0.032032, loss_ce: 0.049762
[18:44:43.734] iteration 4290 : loss : 0.028452, loss_ce: 0.044755
[18:44:44.851] iteration 4291 : loss : 0.048181, loss_ce: 0.078559
[18:44:45.828] iteration 4292 : loss : 0.025707, loss_ce: 0.039412
[18:44:46.883] iteration 4293 : loss : 0.027267, loss_ce: 0.041942
[18:44:47.892] iteration 4294 : loss : 0.046085, loss_ce: 0.072161
[18:44:49.049] iteration 4295 : loss : 0.028200, loss_ce: 0.042924
[18:44:50.149] iteration 4296 : loss : 0.041685, loss_ce: 0.068214
[18:44:51.246] iteration 4297 : loss : 0.038535, loss_ce: 0.059649
[18:44:52.197] iteration 4298 : loss : 0.037831, loss_ce: 0.058963
[18:44:53.235] iteration 4299 : loss : 0.029460, loss_ce: 0.045963
[18:44:54.315] iteration 4300 : loss : 0.030552, loss_ce: 0.048832
[18:44:55.364] iteration 4301 : loss : 0.034181, loss_ce: 0.052818
[18:44:56.354] iteration 4302 : loss : 0.028158, loss_ce: 0.044157
[18:44:57.471] iteration 4303 : loss : 0.028963, loss_ce: 0.045817
[18:44:58.520] iteration 4304 : loss : 0.032993, loss_ce: 0.051952
[18:44:59.569] iteration 4305 : loss : 0.047506, loss_ce: 0.077568
[18:45:00.638] iteration 4306 : loss : 0.031672, loss_ce: 0.051455
[18:45:01.679] iteration 4307 : loss : 0.026492, loss_ce: 0.042509
[18:45:02.678] iteration 4308 : loss : 0.028987, loss_ce: 0.044234
[18:45:03.691] iteration 4309 : loss : 0.032917, loss_ce: 0.050608
[18:45:04.711] iteration 4310 : loss : 0.029515, loss_ce: 0.047651
[18:45:05.664] iteration 4311 : loss : 0.042252, loss_ce: 0.066402
[18:45:06.692] iteration 4312 : loss : 0.030942, loss_ce: 0.048733
[18:45:07.689] iteration 4313 : loss : 0.063491, loss_ce: 0.100936
[18:45:08.693] iteration 4314 : loss : 0.024569, loss_ce: 0.038658
[18:45:09.731] iteration 4315 : loss : 0.034712, loss_ce: 0.053665
[18:45:10.792] iteration 4316 : loss : 0.038305, loss_ce: 0.060552
[18:45:11.749] iteration 4317 : loss : 0.038703, loss_ce: 0.060078
[18:45:12.723] iteration 4318 : loss : 0.032652, loss_ce: 0.051177
[18:45:13.727] iteration 4319 : loss : 0.029010, loss_ce: 0.045995
[18:45:14.678] iteration 4320 : loss : 0.044655, loss_ce: 0.068983
[18:45:15.600] iteration 4321 : loss : 0.035651, loss_ce: 0.057250
[18:45:16.665] iteration 4322 : loss : 0.047270, loss_ce: 0.076696
[18:45:17.648] iteration 4323 : loss : 0.039178, loss_ce: 0.060975
[18:45:18.747] iteration 4324 : loss : 0.042839, loss_ce: 0.068150
[18:45:19.860] iteration 4325 : loss : 0.026229, loss_ce: 0.040252
[18:45:20.882] iteration 4326 : loss : 0.041751, loss_ce: 0.065343
[18:45:21.960] iteration 4327 : loss : 0.028292, loss_ce: 0.045683
[18:45:23.063] iteration 4328 : loss : 0.036025, loss_ce: 0.056962
[18:45:24.071] iteration 4329 : loss : 0.044093, loss_ce: 0.072489
[18:45:25.104] iteration 4330 : loss : 0.028775, loss_ce: 0.045567
[18:45:26.123] iteration 4331 : loss : 0.032210, loss_ce: 0.050751
[18:45:27.051] iteration 4332 : loss : 0.030986, loss_ce: 0.048444
[18:45:27.970] iteration 4333 : loss : 0.052827, loss_ce: 0.088448
[18:45:28.947] iteration 4334 : loss : 0.049551, loss_ce: 0.075387
[18:45:29.959] iteration 4335 : loss : 0.030775, loss_ce: 0.048916
[18:45:30.923] iteration 4336 : loss : 0.034017, loss_ce: 0.054919
[18:45:31.956] iteration 4337 : loss : 0.035649, loss_ce: 0.055509
[18:45:33.093] iteration 4338 : loss : 0.050356, loss_ce: 0.078689
[18:45:34.091] iteration 4339 : loss : 0.047052, loss_ce: 0.075419
[18:45:35.128] iteration 4340 : loss : 0.042161, loss_ce: 0.065738
[18:45:36.232] iteration 4341 : loss : 0.028831, loss_ce: 0.043997
[18:45:37.295] iteration 4342 : loss : 0.030264, loss_ce: 0.047049
[18:45:38.226] iteration 4343 : loss : 0.033080, loss_ce: 0.050860
[18:45:39.247] iteration 4344 : loss : 0.031471, loss_ce: 0.050598
[18:45:40.281] iteration 4345 : loss : 0.042898, loss_ce: 0.064308
[18:45:41.237] iteration 4346 : loss : 0.031365, loss_ce: 0.050043
[18:45:42.219] iteration 4347 : loss : 0.038143, loss_ce: 0.058797
[18:45:43.192] iteration 4348 : loss : 0.048378, loss_ce: 0.079969
[18:45:44.173] iteration 4349 : loss : 0.029765, loss_ce: 0.046418
[18:45:45.165] iteration 4350 : loss : 0.038753, loss_ce: 0.063185
[18:45:46.119] iteration 4351 : loss : 0.032605, loss_ce: 0.049277
[18:45:47.131] iteration 4352 : loss : 0.029497, loss_ce: 0.046569
[18:45:48.079] iteration 4353 : loss : 0.033514, loss_ce: 0.053001
[18:45:49.091] iteration 4354 : loss : 0.036148, loss_ce: 0.055882
[18:45:50.064] iteration 4355 : loss : 0.034039, loss_ce: 0.053627
[18:45:51.112] iteration 4356 : loss : 0.027816, loss_ce: 0.043944
[18:45:52.178] iteration 4357 : loss : 0.036219, loss_ce: 0.055388
[18:45:53.201] iteration 4358 : loss : 0.027854, loss_ce: 0.044339
[18:45:54.241] iteration 4359 : loss : 0.030874, loss_ce: 0.048006
[18:45:55.233] iteration 4360 : loss : 0.034290, loss_ce: 0.053771
[18:45:56.385] iteration 4361 : loss : 0.042779, loss_ce: 0.070287
[18:45:57.431] iteration 4362 : loss : 0.043813, loss_ce: 0.068616
[18:45:58.527] iteration 4363 : loss : 0.025828, loss_ce: 0.041911
[18:45:59.633] iteration 4364 : loss : 0.034646, loss_ce: 0.054031
[18:46:00.589] iteration 4365 : loss : 0.024473, loss_ce: 0.037788
[18:46:01.677] iteration 4366 : loss : 0.029571, loss_ce: 0.044365
[18:46:02.744] iteration 4367 : loss : 0.046557, loss_ce: 0.074838
[18:46:03.718] iteration 4368 : loss : 0.047875, loss_ce: 0.077712
[18:46:04.824] iteration 4369 : loss : 0.030592, loss_ce: 0.048228
[18:46:05.900] iteration 4370 : loss : 0.032488, loss_ce: 0.051078
[18:46:06.978] iteration 4371 : loss : 0.037232, loss_ce: 0.058859
[18:46:08.027] iteration 4372 : loss : 0.027247, loss_ce: 0.041879
[18:46:08.998] iteration 4373 : loss : 0.027824, loss_ce: 0.045093
[18:46:10.031] iteration 4374 : loss : 0.032344, loss_ce: 0.051534
[18:46:10.940] iteration 4375 : loss : 0.042594, loss_ce: 0.066865
[18:46:11.963] iteration 4376 : loss : 0.029883, loss_ce: 0.044536
[18:46:13.136] iteration 4377 : loss : 0.028540, loss_ce: 0.045520
[18:46:14.166] iteration 4378 : loss : 0.033379, loss_ce: 0.052288
[18:46:15.207] iteration 4379 : loss : 0.030838, loss_ce: 0.047512
[18:46:16.217] iteration 4380 : loss : 0.035345, loss_ce: 0.056134
[18:46:17.222] iteration 4381 : loss : 0.033478, loss_ce: 0.051039
[18:46:18.177] iteration 4382 : loss : 0.033120, loss_ce: 0.053206
[18:46:19.184] iteration 4383 : loss : 0.031952, loss_ce: 0.050313
[18:46:20.219] iteration 4384 : loss : 0.027819, loss_ce: 0.044587
[18:46:21.236] iteration 4385 : loss : 0.052427, loss_ce: 0.085923
[18:46:22.328] iteration 4386 : loss : 0.035248, loss_ce: 0.053265
[18:46:23.384] iteration 4387 : loss : 0.032337, loss_ce: 0.051016
[18:46:24.416] iteration 4388 : loss : 0.038920, loss_ce: 0.060151
[18:46:25.437] iteration 4389 : loss : 0.034323, loss_ce: 0.053858
[18:46:26.346] iteration 4390 : loss : 0.046773, loss_ce: 0.074123
[18:46:27.290] iteration 4391 : loss : 0.033681, loss_ce: 0.052459
[18:46:28.318] iteration 4392 : loss : 0.027641, loss_ce: 0.042734
[18:46:29.320] iteration 4393 : loss : 0.031793, loss_ce: 0.049558
[18:46:30.379] iteration 4394 : loss : 0.022370, loss_ce: 0.034460
[18:46:31.310] iteration 4395 : loss : 0.034256, loss_ce: 0.053045
[18:46:32.244] iteration 4396 : loss : 0.038385, loss_ce: 0.060131
[18:46:33.299] iteration 4397 : loss : 0.034921, loss_ce: 0.054375
[18:46:34.398] iteration 4398 : loss : 0.036225, loss_ce: 0.058469
[18:46:35.346] iteration 4399 : loss : 0.028810, loss_ce: 0.044510
[18:46:36.463] iteration 4400 : loss : 0.046562, loss_ce: 0.073367
[18:46:37.483] iteration 4401 : loss : 0.029918, loss_ce: 0.047440
[18:46:38.452] iteration 4402 : loss : 0.027418, loss_ce: 0.043127
[18:46:39.568] iteration 4403 : loss : 0.033060, loss_ce: 0.051978
[18:46:40.602] iteration 4404 : loss : 0.062245, loss_ce: 0.102054
[18:46:41.701] iteration 4405 : loss : 0.030881, loss_ce: 0.047982
[18:46:42.695] iteration 4406 : loss : 0.046563, loss_ce: 0.074376
[18:46:43.707] iteration 4407 : loss : 0.033290, loss_ce: 0.052178
[18:46:44.802] iteration 4408 : loss : 0.032901, loss_ce: 0.050467
[18:46:45.808] iteration 4409 : loss : 0.031994, loss_ce: 0.049838
[18:46:46.854] iteration 4410 : loss : 0.031761, loss_ce: 0.048099
[18:46:47.874] iteration 4411 : loss : 0.031027, loss_ce: 0.048762
[18:46:48.922] iteration 4412 : loss : 0.038251, loss_ce: 0.060051
[18:46:49.969] iteration 4413 : loss : 0.027905, loss_ce: 0.043626
[18:46:51.000] iteration 4414 : loss : 0.034523, loss_ce: 0.053622
[18:46:52.083] iteration 4415 : loss : 0.029936, loss_ce: 0.048217
[18:46:53.095] iteration 4416 : loss : 0.032474, loss_ce: 0.049641
[18:46:54.203] iteration 4417 : loss : 0.047849, loss_ce: 0.074920
[18:46:55.159] iteration 4418 : loss : 0.030136, loss_ce: 0.046842
[18:46:56.074] iteration 4419 : loss : 0.031368, loss_ce: 0.048740
[18:46:57.055] iteration 4420 : loss : 0.029938, loss_ce: 0.046667
[18:46:58.098] iteration 4421 : loss : 0.030293, loss_ce: 0.048162
[18:46:59.082] iteration 4422 : loss : 0.034580, loss_ce: 0.051481
[18:47:00.160] iteration 4423 : loss : 0.027998, loss_ce: 0.043632
[18:47:01.226] iteration 4424 : loss : 0.032826, loss_ce: 0.052358
[18:47:02.361] iteration 4425 : loss : 0.034352, loss_ce: 0.052969
[18:47:03.344] iteration 4426 : loss : 0.032271, loss_ce: 0.051372
[18:47:04.245] iteration 4427 : loss : 0.035157, loss_ce: 0.056455
[18:47:05.225] iteration 4428 : loss : 0.049048, loss_ce: 0.077198
[18:47:06.417] iteration 4429 : loss : 0.048041, loss_ce: 0.078254
[18:47:07.394] iteration 4430 : loss : 0.026869, loss_ce: 0.042534
[18:47:08.444] iteration 4431 : loss : 0.037818, loss_ce: 0.059693
[18:47:09.433] iteration 4432 : loss : 0.035664, loss_ce: 0.055428
[18:47:10.378] iteration 4433 : loss : 0.033458, loss_ce: 0.052638
[18:47:11.352] iteration 4434 : loss : 0.032243, loss_ce: 0.050610
[18:47:12.327] iteration 4435 : loss : 0.027484, loss_ce: 0.042397
[18:47:13.314] iteration 4436 : loss : 0.047573, loss_ce: 0.077842
[18:47:14.443] iteration 4437 : loss : 0.034248, loss_ce: 0.053768
[18:47:15.424] iteration 4438 : loss : 0.036301, loss_ce: 0.055469
[18:47:16.401] iteration 4439 : loss : 0.049006, loss_ce: 0.075675
[18:47:17.412] iteration 4440 : loss : 0.028731, loss_ce: 0.045614
[18:47:18.466] iteration 4441 : loss : 0.044034, loss_ce: 0.065562
[18:47:19.431] iteration 4442 : loss : 0.026832, loss_ce: 0.043644
[18:47:20.507] iteration 4443 : loss : 0.032222, loss_ce: 0.051372
[18:47:21.633] iteration 4444 : loss : 0.030857, loss_ce: 0.050008
[18:47:22.642] iteration 4445 : loss : 0.036033, loss_ce: 0.056541
[18:47:23.637] iteration 4446 : loss : 0.032638, loss_ce: 0.049985
[18:47:24.680] iteration 4447 : loss : 0.044988, loss_ce: 0.070784
[18:47:25.687] iteration 4448 : loss : 0.033704, loss_ce: 0.052981
[18:47:26.651] iteration 4449 : loss : 0.031622, loss_ce: 0.051080
[18:47:27.629] iteration 4450 : loss : 0.030195, loss_ce: 0.048983
[18:47:28.588] iteration 4451 : loss : 0.030085, loss_ce: 0.045568
[18:47:29.635] iteration 4452 : loss : 0.043559, loss_ce: 0.066461
[18:47:30.565] iteration 4453 : loss : 0.060961, loss_ce: 0.101231
[18:47:31.536] iteration 4454 : loss : 0.030672, loss_ce: 0.049446
[18:47:32.487] iteration 4455 : loss : 0.051668, loss_ce: 0.083534
[18:47:33.504] iteration 4456 : loss : 0.027057, loss_ce: 0.042155
[18:47:34.617] iteration 4457 : loss : 0.031677, loss_ce: 0.049485
[18:47:35.538] iteration 4458 : loss : 0.051086, loss_ce: 0.082201
[18:47:36.514] iteration 4459 : loss : 0.032462, loss_ce: 0.049976
[18:47:37.623] iteration 4460 : loss : 0.038403, loss_ce: 0.062213
[18:47:38.652] iteration 4461 : loss : 0.024648, loss_ce: 0.038221
[18:47:39.612] iteration 4462 : loss : 0.031200, loss_ce: 0.049637
[18:47:40.617] iteration 4463 : loss : 0.052770, loss_ce: 0.085082
[18:47:41.611] iteration 4464 : loss : 0.029651, loss_ce: 0.047520
[18:47:42.691] iteration 4465 : loss : 0.039030, loss_ce: 0.062777
[18:47:43.791] iteration 4466 : loss : 0.029971, loss_ce: 0.045795
[18:47:44.778] iteration 4467 : loss : 0.029443, loss_ce: 0.046038
[18:47:45.981] iteration 4468 : loss : 0.027817, loss_ce: 0.044297
[18:47:47.003] iteration 4469 : loss : 0.031106, loss_ce: 0.048101
[18:47:48.109] iteration 4470 : loss : 0.026012, loss_ce: 0.040832
[18:47:49.178] iteration 4471 : loss : 0.033201, loss_ce: 0.051801
[18:47:50.273] iteration 4472 : loss : 0.037894, loss_ce: 0.060124
[18:47:51.303] iteration 4473 : loss : 0.022471, loss_ce: 0.034303
[18:47:52.417] iteration 4474 : loss : 0.050519, loss_ce: 0.079710
[18:47:53.439] iteration 4475 : loss : 0.031911, loss_ce: 0.049341
[18:47:54.465] iteration 4476 : loss : 0.026643, loss_ce: 0.043031
[18:47:55.450] iteration 4477 : loss : 0.035289, loss_ce: 0.055075
[18:47:56.389] iteration 4478 : loss : 0.046517, loss_ce: 0.073949
[18:47:57.402] iteration 4479 : loss : 0.027878, loss_ce: 0.044480
[18:47:58.427] iteration 4480 : loss : 0.044959, loss_ce: 0.071098
[18:47:59.368] iteration 4481 : loss : 0.044023, loss_ce: 0.070559
[18:48:00.327] iteration 4482 : loss : 0.031914, loss_ce: 0.050906
[18:48:01.362] iteration 4483 : loss : 0.028824, loss_ce: 0.045198
[18:48:02.442] iteration 4484 : loss : 0.035987, loss_ce: 0.054683
[18:48:03.421] iteration 4485 : loss : 0.030040, loss_ce: 0.046631
[18:48:04.420] iteration 4486 : loss : 0.054841, loss_ce: 0.086142
[18:48:05.410] iteration 4487 : loss : 0.023717, loss_ce: 0.038252
[18:48:06.441] iteration 4488 : loss : 0.027815, loss_ce: 0.042553
[18:48:07.476] iteration 4489 : loss : 0.031349, loss_ce: 0.048135
[18:48:08.463] iteration 4490 : loss : 0.045309, loss_ce: 0.070436
[18:48:09.469] iteration 4491 : loss : 0.037618, loss_ce: 0.058420
[18:48:10.496] iteration 4492 : loss : 0.031723, loss_ce: 0.050626
[18:48:11.522] iteration 4493 : loss : 0.032560, loss_ce: 0.053274
[18:48:12.580] iteration 4494 : loss : 0.027360, loss_ce: 0.043479
[18:48:13.607] iteration 4495 : loss : 0.040933, loss_ce: 0.065551
[18:48:14.563] iteration 4496 : loss : 0.037010, loss_ce: 0.056976
[18:48:15.548] iteration 4497 : loss : 0.025954, loss_ce: 0.040486
[18:48:16.498] iteration 4498 : loss : 0.043391, loss_ce: 0.069382
[18:48:17.570] iteration 4499 : loss : 0.038754, loss_ce: 0.060622
[18:48:18.605] iteration 4500 : loss : 0.039912, loss_ce: 0.063196
[18:48:19.721] iteration 4501 : loss : 0.042007, loss_ce: 0.064992
[18:48:20.759] iteration 4502 : loss : 0.030312, loss_ce: 0.046841
[18:48:21.763] iteration 4503 : loss : 0.038456, loss_ce: 0.059470
[18:48:22.891] iteration 4504 : loss : 0.029393, loss_ce: 0.046682
[18:48:23.991] iteration 4505 : loss : 0.047531, loss_ce: 0.073749
[18:48:24.993] iteration 4506 : loss : 0.027893, loss_ce: 0.044602
[18:48:25.996] iteration 4507 : loss : 0.030595, loss_ce: 0.049424
[18:48:26.986] iteration 4508 : loss : 0.031907, loss_ce: 0.051941
[18:48:27.940] iteration 4509 : loss : 0.024430, loss_ce: 0.038528
[18:48:28.920] iteration 4510 : loss : 0.023320, loss_ce: 0.036676
[18:48:29.884] iteration 4511 : loss : 0.031457, loss_ce: 0.047689
[18:48:30.838] iteration 4512 : loss : 0.031566, loss_ce: 0.050997
[18:48:31.889] iteration 4513 : loss : 0.028051, loss_ce: 0.043421
[18:48:32.891] iteration 4514 : loss : 0.031492, loss_ce: 0.049735
[18:48:33.866] iteration 4515 : loss : 0.040764, loss_ce: 0.060768
[18:48:34.820] iteration 4516 : loss : 0.033554, loss_ce: 0.053314
[18:48:35.817] iteration 4517 : loss : 0.039122, loss_ce: 0.062788
[18:48:36.849] iteration 4518 : loss : 0.041702, loss_ce: 0.066788
[18:48:37.916] iteration 4519 : loss : 0.032447, loss_ce: 0.048688
[18:48:38.882] iteration 4520 : loss : 0.026617, loss_ce: 0.041835
[18:48:39.935] iteration 4521 : loss : 0.050879, loss_ce: 0.083486
[18:48:40.942] iteration 4522 : loss : 0.029363, loss_ce: 0.046971
[18:48:42.035] iteration 4523 : loss : 0.036712, loss_ce: 0.056776
[18:48:43.097] iteration 4524 : loss : 0.036367, loss_ce: 0.058679
[18:48:44.125] iteration 4525 : loss : 0.064879, loss_ce: 0.103096
[18:48:45.036] iteration 4526 : loss : 0.043231, loss_ce: 0.067191
[18:48:46.108] iteration 4527 : loss : 0.033531, loss_ce: 0.052559
[18:48:47.244] iteration 4528 : loss : 0.026974, loss_ce: 0.042637
[18:48:48.328] iteration 4529 : loss : 0.027819, loss_ce: 0.044685
[18:48:49.256] iteration 4530 : loss : 0.030028, loss_ce: 0.047115
[18:48:50.265] iteration 4531 : loss : 0.032993, loss_ce: 0.050625
[18:48:51.241] iteration 4532 : loss : 0.041804, loss_ce: 0.066381
[18:48:52.245] iteration 4533 : loss : 0.034760, loss_ce: 0.055037
[18:48:53.310] iteration 4534 : loss : 0.045029, loss_ce: 0.069106
[18:48:54.386] iteration 4535 : loss : 0.032757, loss_ce: 0.049523
[18:48:55.468] iteration 4536 : loss : 0.031587, loss_ce: 0.049240
[18:48:56.462] iteration 4537 : loss : 0.028813, loss_ce: 0.046930
[18:48:57.446] iteration 4538 : loss : 0.036970, loss_ce: 0.057406
[18:48:58.535] iteration 4539 : loss : 0.039735, loss_ce: 0.061235
[18:48:59.552] iteration 4540 : loss : 0.028737, loss_ce: 0.044923
[18:49:00.612] iteration 4541 : loss : 0.033801, loss_ce: 0.053254
[18:49:01.612] iteration 4542 : loss : 0.044307, loss_ce: 0.069953
[18:49:02.568] iteration 4543 : loss : 0.043273, loss_ce: 0.069897
[18:49:03.596] iteration 4544 : loss : 0.026647, loss_ce: 0.042125
[18:49:04.612] iteration 4545 : loss : 0.034211, loss_ce: 0.053906
[18:49:05.547] iteration 4546 : loss : 0.031684, loss_ce: 0.049725
[18:49:06.625] iteration 4547 : loss : 0.046973, loss_ce: 0.074149
[18:49:07.688] iteration 4548 : loss : 0.024921, loss_ce: 0.038140
[18:49:08.752] iteration 4549 : loss : 0.040073, loss_ce: 0.062708
[18:49:09.677] iteration 4550 : loss : 0.047854, loss_ce: 0.078920
[18:49:10.673] iteration 4551 : loss : 0.035291, loss_ce: 0.055722
[18:49:11.764] iteration 4552 : loss : 0.055323, loss_ce: 0.083666
[18:49:12.785] iteration 4553 : loss : 0.031026, loss_ce: 0.047934
[18:49:13.791] iteration 4554 : loss : 0.035966, loss_ce: 0.057026
[18:49:14.916] iteration 4555 : loss : 0.042038, loss_ce: 0.069150
[18:49:15.955] iteration 4556 : loss : 0.034045, loss_ce: 0.054565
[18:49:16.983] iteration 4557 : loss : 0.027843, loss_ce: 0.044171
[18:49:17.973] iteration 4558 : loss : 0.047231, loss_ce: 0.073760
[18:49:18.938] iteration 4559 : loss : 0.030450, loss_ce: 0.049479
[18:49:19.914] iteration 4560 : loss : 0.028460, loss_ce: 0.045275
[18:49:21.096] iteration 4561 : loss : 0.039405, loss_ce: 0.063709
[18:49:22.219] iteration 4562 : loss : 0.030589, loss_ce: 0.046616
[18:49:23.219] iteration 4563 : loss : 0.036289, loss_ce: 0.055248
[18:49:24.157] iteration 4564 : loss : 0.031192, loss_ce: 0.050128
[18:49:25.211] iteration 4565 : loss : 0.043838, loss_ce: 0.066768
[18:49:26.210] iteration 4566 : loss : 0.036461, loss_ce: 0.054672
[18:49:27.288] iteration 4567 : loss : 0.040710, loss_ce: 0.065223
[18:49:28.335] iteration 4568 : loss : 0.028377, loss_ce: 0.043877
[18:49:29.453] iteration 4569 : loss : 0.027984, loss_ce: 0.044677
[18:49:30.461] iteration 4570 : loss : 0.035035, loss_ce: 0.052987
[18:49:31.371] iteration 4571 : loss : 0.039430, loss_ce: 0.062939
[18:49:32.398] iteration 4572 : loss : 0.030853, loss_ce: 0.047638
[18:49:33.487] iteration 4573 : loss : 0.027559, loss_ce: 0.042115
[18:49:34.467] iteration 4574 : loss : 0.029287, loss_ce: 0.046603
[18:49:35.443] iteration 4575 : loss : 0.033900, loss_ce: 0.054568
[18:49:36.447] iteration 4576 : loss : 0.027468, loss_ce: 0.042285
[18:49:37.641] iteration 4577 : loss : 0.036340, loss_ce: 0.054581
[18:49:38.642] iteration 4578 : loss : 0.042655, loss_ce: 0.066274
[18:49:39.604] iteration 4579 : loss : 0.033211, loss_ce: 0.053114
[18:49:40.608] iteration 4580 : loss : 0.024728, loss_ce: 0.038400
[18:49:41.741] iteration 4581 : loss : 0.026209, loss_ce: 0.041105
[18:49:42.724] iteration 4582 : loss : 0.031831, loss_ce: 0.049088
[18:49:43.709] iteration 4583 : loss : 0.035993, loss_ce: 0.056738
[18:49:44.627] iteration 4584 : loss : 0.037491, loss_ce: 0.060162
[18:49:45.612] iteration 4585 : loss : 0.031789, loss_ce: 0.049439
[18:49:46.612] iteration 4586 : loss : 0.030644, loss_ce: 0.046028
[18:49:47.582] iteration 4587 : loss : 0.026474, loss_ce: 0.042005
[18:49:48.543] iteration 4588 : loss : 0.037268, loss_ce: 0.058541
[18:49:49.689] iteration 4589 : loss : 0.033827, loss_ce: 0.052484
[18:49:50.776] iteration 4590 : loss : 0.049501, loss_ce: 0.076324
[18:49:51.755] iteration 4591 : loss : 0.052956, loss_ce: 0.090537
[18:49:52.677] iteration 4592 : loss : 0.029171, loss_ce: 0.045634
[18:49:53.809] iteration 4593 : loss : 0.041717, loss_ce: 0.064987
[18:49:54.876] iteration 4594 : loss : 0.027143, loss_ce: 0.040981
[18:49:55.934] iteration 4595 : loss : 0.030932, loss_ce: 0.047489
[18:49:56.927] iteration 4596 : loss : 0.030734, loss_ce: 0.047236
[18:49:58.030] iteration 4597 : loss : 0.031613, loss_ce: 0.050417
[18:49:59.055] iteration 4598 : loss : 0.038289, loss_ce: 0.061457
[18:50:00.012] iteration 4599 : loss : 0.037811, loss_ce: 0.059322
[18:50:01.096] iteration 4600 : loss : 0.042572, loss_ce: 0.068177
[18:50:02.125] iteration 4601 : loss : 0.042357, loss_ce: 0.067091
[18:50:03.304] iteration 4602 : loss : 0.032438, loss_ce: 0.052163
[18:50:04.275] iteration 4603 : loss : 0.043408, loss_ce: 0.068404
[18:50:05.370] iteration 4604 : loss : 0.033296, loss_ce: 0.053429
[18:50:06.339] iteration 4605 : loss : 0.033931, loss_ce: 0.053898
[18:50:07.263] iteration 4606 : loss : 0.034314, loss_ce: 0.053095
[18:50:08.230] iteration 4607 : loss : 0.029402, loss_ce: 0.047697
[18:50:09.235] iteration 4608 : loss : 0.028129, loss_ce: 0.043838
[18:50:10.216] iteration 4609 : loss : 0.029493, loss_ce: 0.047026
[18:50:11.157] iteration 4610 : loss : 0.051765, loss_ce: 0.083103
[18:50:12.173] iteration 4611 : loss : 0.033726, loss_ce: 0.052279
[18:50:13.140] iteration 4612 : loss : 0.026320, loss_ce: 0.041047
[18:50:14.137] iteration 4613 : loss : 0.030919, loss_ce: 0.047945
[18:50:15.060] iteration 4614 : loss : 0.040323, loss_ce: 0.066543
[18:50:16.113] iteration 4615 : loss : 0.024253, loss_ce: 0.037893
[18:50:17.122] iteration 4616 : loss : 0.026782, loss_ce: 0.040008
[18:50:18.115] iteration 4617 : loss : 0.033000, loss_ce: 0.052771
[18:50:19.153] iteration 4618 : loss : 0.036337, loss_ce: 0.058585
[18:50:20.143] iteration 4619 : loss : 0.030572, loss_ce: 0.045483
[18:50:21.297] iteration 4620 : loss : 0.043949, loss_ce: 0.068230
[18:50:22.279] iteration 4621 : loss : 0.039958, loss_ce: 0.061043
[18:50:23.417] iteration 4622 : loss : 0.029072, loss_ce: 0.045242
[18:50:24.468] iteration 4623 : loss : 0.030939, loss_ce: 0.047910
[18:50:25.535] iteration 4624 : loss : 0.032587, loss_ce: 0.050199
[18:50:26.624] iteration 4625 : loss : 0.030694, loss_ce: 0.047857
[18:50:27.552] iteration 4626 : loss : 0.043982, loss_ce: 0.068736
[18:50:28.477] iteration 4627 : loss : 0.029750, loss_ce: 0.045448
[18:50:29.519] iteration 4628 : loss : 0.034388, loss_ce: 0.052634
[18:50:30.571] iteration 4629 : loss : 0.043191, loss_ce: 0.069428
[18:50:31.570] iteration 4630 : loss : 0.041746, loss_ce: 0.066798
[18:50:32.571] iteration 4631 : loss : 0.031617, loss_ce: 0.049799
[18:50:33.620] iteration 4632 : loss : 0.035213, loss_ce: 0.056721
[18:50:34.590] iteration 4633 : loss : 0.039130, loss_ce: 0.061983
[18:50:35.558] iteration 4634 : loss : 0.029814, loss_ce: 0.046634
[18:50:36.531] iteration 4635 : loss : 0.033703, loss_ce: 0.051475
[18:50:37.477] iteration 4636 : loss : 0.047555, loss_ce: 0.074935
[18:50:38.417] iteration 4637 : loss : 0.040193, loss_ce: 0.062871
[18:50:39.397] iteration 4638 : loss : 0.028892, loss_ce: 0.044886
[18:50:40.436] iteration 4639 : loss : 0.032040, loss_ce: 0.050766
[18:50:41.345] iteration 4640 : loss : 0.035472, loss_ce: 0.055075
[18:50:42.303] iteration 4641 : loss : 0.042064, loss_ce: 0.066562
[18:50:43.296] iteration 4642 : loss : 0.047887, loss_ce: 0.075479
[18:50:44.289] iteration 4643 : loss : 0.030692, loss_ce: 0.049404
[18:50:45.304] iteration 4644 : loss : 0.040292, loss_ce: 0.065102
[18:50:46.375] iteration 4645 : loss : 0.026760, loss_ce: 0.042233
[18:50:47.409] iteration 4646 : loss : 0.050590, loss_ce: 0.082520
[18:50:48.384] iteration 4647 : loss : 0.029936, loss_ce: 0.047493
[18:50:49.448] iteration 4648 : loss : 0.029190, loss_ce: 0.045028
[18:50:50.493] iteration 4649 : loss : 0.035164, loss_ce: 0.057567
[18:50:51.517] iteration 4650 : loss : 0.034441, loss_ce: 0.051624
[18:50:52.454] iteration 4651 : loss : 0.036999, loss_ce: 0.058431
[18:50:53.503] iteration 4652 : loss : 0.035407, loss_ce: 0.055618
[18:50:54.578] iteration 4653 : loss : 0.046513, loss_ce: 0.070931
[18:50:55.559] iteration 4654 : loss : 0.035011, loss_ce: 0.056412
[18:50:56.564] iteration 4655 : loss : 0.031101, loss_ce: 0.048131
[18:50:57.657] iteration 4656 : loss : 0.041092, loss_ce: 0.066444
[18:50:58.798] iteration 4657 : loss : 0.036218, loss_ce: 0.058054
[18:50:59.885] iteration 4658 : loss : 0.039663, loss_ce: 0.062038
[18:51:00.868] iteration 4659 : loss : 0.028510, loss_ce: 0.046312
[18:51:01.875] iteration 4660 : loss : 0.030019, loss_ce: 0.048497
[18:51:02.846] iteration 4661 : loss : 0.026284, loss_ce: 0.041053
[18:51:03.923] iteration 4662 : loss : 0.037470, loss_ce: 0.056954
[18:51:04.894] iteration 4663 : loss : 0.042530, loss_ce: 0.067725
[18:51:05.882] iteration 4664 : loss : 0.029864, loss_ce: 0.047207
[18:51:06.858] iteration 4665 : loss : 0.032183, loss_ce: 0.047748
[18:51:07.909] iteration 4666 : loss : 0.031028, loss_ce: 0.048903
[18:51:08.907] iteration 4667 : loss : 0.035265, loss_ce: 0.055888
[18:51:09.858] iteration 4668 : loss : 0.021419, loss_ce: 0.033457
[18:51:10.844] iteration 4669 : loss : 0.033862, loss_ce: 0.053630
[18:51:11.820] iteration 4670 : loss : 0.025918, loss_ce: 0.040871
[18:51:12.856] iteration 4671 : loss : 0.032935, loss_ce: 0.050272
[18:51:13.928] iteration 4672 : loss : 0.030148, loss_ce: 0.046215
[18:51:14.939] iteration 4673 : loss : 0.029290, loss_ce: 0.047179
[18:51:16.024] iteration 4674 : loss : 0.042443, loss_ce: 0.067931
[18:51:17.062] iteration 4675 : loss : 0.038236, loss_ce: 0.061396
[18:51:18.058] iteration 4676 : loss : 0.040735, loss_ce: 0.064688
[18:51:19.009] iteration 4677 : loss : 0.028584, loss_ce: 0.044978
[18:51:20.008] iteration 4678 : loss : 0.044770, loss_ce: 0.069349
[18:51:20.982] iteration 4679 : loss : 0.033393, loss_ce: 0.053195
[18:51:21.964] iteration 4680 : loss : 0.032221, loss_ce: 0.050975
[18:51:22.948] iteration 4681 : loss : 0.023121, loss_ce: 0.036041
[18:51:23.938] iteration 4682 : loss : 0.040807, loss_ce: 0.063199
[18:51:24.990] iteration 4683 : loss : 0.026418, loss_ce: 0.041463
[18:51:25.932] iteration 4684 : loss : 0.030626, loss_ce: 0.046552
[18:51:26.988] iteration 4685 : loss : 0.029101, loss_ce: 0.046503
[18:51:28.001] iteration 4686 : loss : 0.045773, loss_ce: 0.075461
[18:51:29.049] iteration 4687 : loss : 0.052491, loss_ce: 0.083656
[18:51:30.159] iteration 4688 : loss : 0.030494, loss_ce: 0.048426
[18:51:31.180] iteration 4689 : loss : 0.023543, loss_ce: 0.037089
[18:51:32.179] iteration 4690 : loss : 0.037241, loss_ce: 0.059282
[18:51:33.168] iteration 4691 : loss : 0.028688, loss_ce: 0.043504
[18:51:34.256] iteration 4692 : loss : 0.033218, loss_ce: 0.051492
[18:51:35.323] iteration 4693 : loss : 0.029169, loss_ce: 0.045078
[18:51:36.274] iteration 4694 : loss : 0.029862, loss_ce: 0.046340
[18:51:37.414] iteration 4695 : loss : 0.031523, loss_ce: 0.050747
[18:51:38.400] iteration 4696 : loss : 0.033531, loss_ce: 0.050757
[18:51:39.400] iteration 4697 : loss : 0.036959, loss_ce: 0.055592
[18:51:40.529] iteration 4698 : loss : 0.027055, loss_ce: 0.042699
[18:51:41.611] iteration 4699 : loss : 0.029359, loss_ce: 0.045517
[18:51:42.640] iteration 4700 : loss : 0.028910, loss_ce: 0.046610
[18:51:43.683] iteration 4701 : loss : 0.035513, loss_ce: 0.055494
[18:51:44.673] iteration 4702 : loss : 0.024560, loss_ce: 0.038366
[18:51:45.716] iteration 4703 : loss : 0.046806, loss_ce: 0.073137
[18:51:46.747] iteration 4704 : loss : 0.034763, loss_ce: 0.055594
[18:51:47.685] iteration 4705 : loss : 0.036797, loss_ce: 0.058265
[18:51:48.716] iteration 4706 : loss : 0.039038, loss_ce: 0.062452
[18:51:49.748] iteration 4707 : loss : 0.037926, loss_ce: 0.059219
[18:51:50.783] iteration 4708 : loss : 0.026145, loss_ce: 0.041079
[18:51:51.788] iteration 4709 : loss : 0.032744, loss_ce: 0.053091
[18:51:52.753] iteration 4710 : loss : 0.037893, loss_ce: 0.060177
[18:51:53.792] iteration 4711 : loss : 0.053616, loss_ce: 0.085374
[18:51:54.846] iteration 4712 : loss : 0.029141, loss_ce: 0.045272
[18:51:55.955] iteration 4713 : loss : 0.035508, loss_ce: 0.054734
[18:51:57.001] iteration 4714 : loss : 0.035807, loss_ce: 0.055234
[18:51:58.013] iteration 4715 : loss : 0.033615, loss_ce: 0.054537
[18:51:59.068] iteration 4716 : loss : 0.036122, loss_ce: 0.058960
[18:52:00.055] iteration 4717 : loss : 0.035401, loss_ce: 0.056931
[18:52:01.018] iteration 4718 : loss : 0.033078, loss_ce: 0.053190
[18:52:02.147] iteration 4719 : loss : 0.033207, loss_ce: 0.053428
[18:52:03.091] iteration 4720 : loss : 0.048090, loss_ce: 0.073563
[18:52:04.200] iteration 4721 : loss : 0.028816, loss_ce: 0.044580
[18:52:05.168] iteration 4722 : loss : 0.053613, loss_ce: 0.083610
[18:52:06.274] iteration 4723 : loss : 0.026628, loss_ce: 0.041919
[18:52:07.297] iteration 4724 : loss : 0.031732, loss_ce: 0.048620
[18:52:08.252] iteration 4725 : loss : 0.032632, loss_ce: 0.051745
[18:52:09.196] iteration 4726 : loss : 0.030318, loss_ce: 0.047077
[18:52:10.236] iteration 4727 : loss : 0.043036, loss_ce: 0.065711
[18:52:11.278] iteration 4728 : loss : 0.024951, loss_ce: 0.037447
[18:52:12.174] iteration 4729 : loss : 0.040521, loss_ce: 0.065667
[18:52:13.146] iteration 4730 : loss : 0.029774, loss_ce: 0.045801
[18:52:14.106] iteration 4731 : loss : 0.040611, loss_ce: 0.063986
[18:52:15.088] iteration 4732 : loss : 0.055867, loss_ce: 0.087081
[18:52:16.172] iteration 4733 : loss : 0.041548, loss_ce: 0.064438
[18:52:17.148] iteration 4734 : loss : 0.029294, loss_ce: 0.046723
[18:52:18.163] iteration 4735 : loss : 0.034724, loss_ce: 0.054765
[18:52:19.165] iteration 4736 : loss : 0.043871, loss_ce: 0.067190
[18:52:20.142] iteration 4737 : loss : 0.038436, loss_ce: 0.060567
[18:52:21.187] iteration 4738 : loss : 0.037375, loss_ce: 0.057406
[18:52:22.202] iteration 4739 : loss : 0.049692, loss_ce: 0.082793
[18:52:23.239] iteration 4740 : loss : 0.034152, loss_ce: 0.052644
[18:52:24.313] iteration 4741 : loss : 0.034673, loss_ce: 0.054076
[18:52:25.331] iteration 4742 : loss : 0.027696, loss_ce: 0.043527
[18:52:26.252] iteration 4743 : loss : 0.043662, loss_ce: 0.068543
[18:52:27.246] iteration 4744 : loss : 0.027139, loss_ce: 0.042659
[18:52:28.357] iteration 4745 : loss : 0.038506, loss_ce: 0.061338
[18:52:29.382] iteration 4746 : loss : 0.025576, loss_ce: 0.040488
[18:52:30.443] iteration 4747 : loss : 0.023922, loss_ce: 0.038891
[18:52:31.449] iteration 4748 : loss : 0.038349, loss_ce: 0.059846
[18:52:32.449] iteration 4749 : loss : 0.025873, loss_ce: 0.040709
[18:52:33.526] iteration 4750 : loss : 0.029386, loss_ce: 0.048097
[18:52:34.521] iteration 4751 : loss : 0.034808, loss_ce: 0.053561
[18:52:35.391] iteration 4752 : loss : 0.051124, loss_ce: 0.083359
[18:52:36.309] iteration 4753 : loss : 0.037861, loss_ce: 0.060519
[18:52:37.320] iteration 4754 : loss : 0.035365, loss_ce: 0.053678
[18:52:38.389] iteration 4755 : loss : 0.045277, loss_ce: 0.072227
[18:52:39.278] iteration 4756 : loss : 0.027869, loss_ce: 0.041551
[18:52:40.442] iteration 4757 : loss : 0.052178, loss_ce: 0.084453
[18:52:41.433] iteration 4758 : loss : 0.025882, loss_ce: 0.039562
[18:52:42.415] iteration 4759 : loss : 0.032189, loss_ce: 0.051090
[18:52:43.556] iteration 4760 : loss : 0.025216, loss_ce: 0.039126
[18:52:44.643] iteration 4761 : loss : 0.041155, loss_ce: 0.064309
[18:52:45.633] iteration 4762 : loss : 0.027159, loss_ce: 0.042345
[18:52:46.573] iteration 4763 : loss : 0.024318, loss_ce: 0.037717
[18:52:47.592] iteration 4764 : loss : 0.033621, loss_ce: 0.051549
[18:52:48.570] iteration 4765 : loss : 0.032740, loss_ce: 0.049860
[18:52:49.551] iteration 4766 : loss : 0.038390, loss_ce: 0.059880
[18:52:50.539] iteration 4767 : loss : 0.029805, loss_ce: 0.047038
[18:52:51.541] iteration 4768 : loss : 0.034613, loss_ce: 0.055672
[18:52:52.599] iteration 4769 : loss : 0.037203, loss_ce: 0.058044
[18:52:53.598] iteration 4770 : loss : 0.050756, loss_ce: 0.080137
[18:52:54.565] iteration 4771 : loss : 0.029806, loss_ce: 0.047289
[18:52:55.674] iteration 4772 : loss : 0.029877, loss_ce: 0.047057
[18:52:56.717] iteration 4773 : loss : 0.033734, loss_ce: 0.053724
[18:52:57.749] iteration 4774 : loss : 0.036469, loss_ce: 0.058221
[18:52:58.750] iteration 4775 : loss : 0.036665, loss_ce: 0.055951
[18:52:59.703] iteration 4776 : loss : 0.028481, loss_ce: 0.044881
[18:53:00.714] iteration 4777 : loss : 0.024222, loss_ce: 0.038505
[18:53:01.666] iteration 4778 : loss : 0.028266, loss_ce: 0.043647
[18:53:02.608] iteration 4779 : loss : 0.025497, loss_ce: 0.039779
[18:53:03.600] iteration 4780 : loss : 0.033172, loss_ce: 0.052816
[18:53:04.763] iteration 4781 : loss : 0.052354, loss_ce: 0.083683
[18:53:05.848] iteration 4782 : loss : 0.035345, loss_ce: 0.054994
[18:53:06.868] iteration 4783 : loss : 0.035769, loss_ce: 0.058001
[18:53:07.893] iteration 4784 : loss : 0.039053, loss_ce: 0.064586
[18:53:08.887] iteration 4785 : loss : 0.034526, loss_ce: 0.053563
[18:53:09.855] iteration 4786 : loss : 0.042607, loss_ce: 0.065542
[18:53:10.802] iteration 4787 : loss : 0.042949, loss_ce: 0.066538
[18:53:11.856] iteration 4788 : loss : 0.041803, loss_ce: 0.065276
[18:53:12.985] iteration 4789 : loss : 0.034629, loss_ce: 0.052854
[18:53:14.059] iteration 4790 : loss : 0.050704, loss_ce: 0.079969
[18:53:15.048] iteration 4791 : loss : 0.031068, loss_ce: 0.048732
[18:53:16.030] iteration 4792 : loss : 0.038519, loss_ce: 0.060448
[18:53:17.004] iteration 4793 : loss : 0.034918, loss_ce: 0.055684
[18:53:18.080] iteration 4794 : loss : 0.036017, loss_ce: 0.056974
[18:53:19.073] iteration 4795 : loss : 0.036773, loss_ce: 0.057318
[18:53:20.084] iteration 4796 : loss : 0.041588, loss_ce: 0.063531
[18:53:21.053] iteration 4797 : loss : 0.027761, loss_ce: 0.044396
[18:53:22.063] iteration 4798 : loss : 0.033786, loss_ce: 0.052776
[18:53:22.994] iteration 4799 : loss : 0.036099, loss_ce: 0.057054
[18:53:23.902] iteration 4800 : loss : 0.036060, loss_ce: 0.055661
[18:53:24.989] iteration 4801 : loss : 0.027378, loss_ce: 0.044388
[18:53:25.984] iteration 4802 : loss : 0.030634, loss_ce: 0.048905
[18:53:26.896] iteration 4803 : loss : 0.030788, loss_ce: 0.048405
[18:53:27.947] iteration 4804 : loss : 0.024958, loss_ce: 0.038094
[18:53:28.895] iteration 4805 : loss : 0.028388, loss_ce: 0.045182
[18:53:29.963] iteration 4806 : loss : 0.031844, loss_ce: 0.049040
[18:53:31.032] iteration 4807 : loss : 0.031966, loss_ce: 0.052445
[18:53:31.940] iteration 4808 : loss : 0.028820, loss_ce: 0.044471
[18:53:32.993] iteration 4809 : loss : 0.024895, loss_ce: 0.039970
[18:53:34.022] iteration 4810 : loss : 0.032330, loss_ce: 0.050395
[18:53:35.059] iteration 4811 : loss : 0.025467, loss_ce: 0.040861
[18:53:36.073] iteration 4812 : loss : 0.062035, loss_ce: 0.103043
[18:53:37.080] iteration 4813 : loss : 0.033400, loss_ce: 0.054073
[18:53:38.033] iteration 4814 : loss : 0.045081, loss_ce: 0.070597
[18:53:39.166] iteration 4815 : loss : 0.036476, loss_ce: 0.057820
[18:53:40.156] iteration 4816 : loss : 0.032707, loss_ce: 0.051379
[18:53:41.131] iteration 4817 : loss : 0.039393, loss_ce: 0.063838
[18:53:42.098] iteration 4818 : loss : 0.049649, loss_ce: 0.080864
[18:53:43.128] iteration 4819 : loss : 0.033392, loss_ce: 0.051978
[18:53:44.108] iteration 4820 : loss : 0.029824, loss_ce: 0.047067
[18:53:45.106] iteration 4821 : loss : 0.040615, loss_ce: 0.061487
[18:53:46.065] iteration 4822 : loss : 0.030649, loss_ce: 0.048554
[18:53:47.163] iteration 4823 : loss : 0.033640, loss_ce: 0.055232
[18:53:48.160] iteration 4824 : loss : 0.034137, loss_ce: 0.054334
[18:53:49.141] iteration 4825 : loss : 0.043713, loss_ce: 0.069111
[18:53:50.150] iteration 4826 : loss : 0.035081, loss_ce: 0.054692
[18:53:51.253] iteration 4827 : loss : 0.039999, loss_ce: 0.061701
[18:53:52.299] iteration 4828 : loss : 0.025154, loss_ce: 0.040137
[18:53:53.378] iteration 4829 : loss : 0.039641, loss_ce: 0.063116
[18:53:54.445] iteration 4830 : loss : 0.026770, loss_ce: 0.040885
[18:53:55.429] iteration 4831 : loss : 0.036988, loss_ce: 0.055211
[18:53:56.508] iteration 4832 : loss : 0.026342, loss_ce: 0.039545
[18:53:57.574] iteration 4833 : loss : 0.035270, loss_ce: 0.055478
[18:53:58.709] iteration 4834 : loss : 0.063535, loss_ce: 0.105560
[18:53:59.761] iteration 4835 : loss : 0.038251, loss_ce: 0.060788
[18:54:00.742] iteration 4836 : loss : 0.040508, loss_ce: 0.064199
[18:54:01.769] iteration 4837 : loss : 0.044748, loss_ce: 0.071110
[18:54:02.767] iteration 4838 : loss : 0.027313, loss_ce: 0.042370
[18:54:03.885] iteration 4839 : loss : 0.029059, loss_ce: 0.045192
[18:54:04.890] iteration 4840 : loss : 0.041266, loss_ce: 0.067223
[18:54:05.913] iteration 4841 : loss : 0.026648, loss_ce: 0.042077
[18:54:06.955] iteration 4842 : loss : 0.034895, loss_ce: 0.053442
[18:54:07.982] iteration 4843 : loss : 0.040070, loss_ce: 0.063403
[18:54:08.971] iteration 4844 : loss : 0.028948, loss_ce: 0.045091
[18:54:09.982] iteration 4845 : loss : 0.048881, loss_ce: 0.077887
[18:54:11.112] iteration 4846 : loss : 0.027724, loss_ce: 0.041846
[18:54:12.144] iteration 4847 : loss : 0.056581, loss_ce: 0.095803
[18:54:13.139] iteration 4848 : loss : 0.042990, loss_ce: 0.068517
[18:54:14.194] iteration 4849 : loss : 0.039387, loss_ce: 0.061831
[18:54:15.232] iteration 4850 : loss : 0.037707, loss_ce: 0.057774
[18:54:16.238] iteration 4851 : loss : 0.037641, loss_ce: 0.060713
[18:54:17.216] iteration 4852 : loss : 0.028704, loss_ce: 0.044812
[18:54:18.213] iteration 4853 : loss : 0.030347, loss_ce: 0.048546
[18:54:19.243] iteration 4854 : loss : 0.032121, loss_ce: 0.051519
[18:54:20.343] iteration 4855 : loss : 0.038584, loss_ce: 0.060886
[18:54:21.341] iteration 4856 : loss : 0.046788, loss_ce: 0.072548
[18:54:22.320] iteration 4857 : loss : 0.023320, loss_ce: 0.035183
[18:54:23.339] iteration 4858 : loss : 0.025648, loss_ce: 0.040191
[18:54:24.289] iteration 4859 : loss : 0.030392, loss_ce: 0.046856
[18:54:25.455] iteration 4860 : loss : 0.024938, loss_ce: 0.039564
[18:54:26.552] iteration 4861 : loss : 0.030527, loss_ce: 0.047644
[18:54:27.538] iteration 4862 : loss : 0.030501, loss_ce: 0.045754
[18:54:28.455] iteration 4863 : loss : 0.035147, loss_ce: 0.056645
[18:54:29.435] iteration 4864 : loss : 0.038260, loss_ce: 0.061714
[18:54:30.478] iteration 4865 : loss : 0.028024, loss_ce: 0.044743
[18:54:31.462] iteration 4866 : loss : 0.029459, loss_ce: 0.047209
[18:54:32.498] iteration 4867 : loss : 0.033195, loss_ce: 0.051710
[18:54:33.404] iteration 4868 : loss : 0.057325, loss_ce: 0.093906
[18:54:34.419] iteration 4869 : loss : 0.028444, loss_ce: 0.044278
[18:54:35.443] iteration 4870 : loss : 0.034415, loss_ce: 0.053385
[18:54:36.422] iteration 4871 : loss : 0.027460, loss_ce: 0.041617
[18:54:37.438] iteration 4872 : loss : 0.035597, loss_ce: 0.056472
[18:54:38.409] iteration 4873 : loss : 0.033094, loss_ce: 0.052945
[18:54:39.434] iteration 4874 : loss : 0.033423, loss_ce: 0.051614
[18:54:40.407] iteration 4875 : loss : 0.036085, loss_ce: 0.055208
[18:54:41.438] iteration 4876 : loss : 0.036136, loss_ce: 0.056905
[18:54:42.466] iteration 4877 : loss : 0.027128, loss_ce: 0.042055
[18:54:43.455] iteration 4878 : loss : 0.041043, loss_ce: 0.063675
[18:54:44.595] iteration 4879 : loss : 0.037843, loss_ce: 0.059399
[18:54:45.557] iteration 4880 : loss : 0.037943, loss_ce: 0.059120
[18:54:46.669] iteration 4881 : loss : 0.027195, loss_ce: 0.042384
[18:54:47.726] iteration 4882 : loss : 0.038234, loss_ce: 0.059903
[18:54:48.720] iteration 4883 : loss : 0.060146, loss_ce: 0.093230
[18:54:49.663] iteration 4884 : loss : 0.038721, loss_ce: 0.061124
[18:54:50.660] iteration 4885 : loss : 0.026427, loss_ce: 0.042483
[18:54:51.706] iteration 4886 : loss : 0.029741, loss_ce: 0.047910
[18:54:52.681] iteration 4887 : loss : 0.046738, loss_ce: 0.077174
[18:54:53.699] iteration 4888 : loss : 0.038317, loss_ce: 0.061601
[18:54:54.720] iteration 4889 : loss : 0.028720, loss_ce: 0.045718
[18:54:55.745] iteration 4890 : loss : 0.030338, loss_ce: 0.047401
[18:54:56.849] iteration 4891 : loss : 0.046597, loss_ce: 0.072682
[18:54:57.912] iteration 4892 : loss : 0.032629, loss_ce: 0.050391
[18:54:59.010] iteration 4893 : loss : 0.033650, loss_ce: 0.055216
[18:54:59.921] iteration 4894 : loss : 0.044277, loss_ce: 0.069946
[18:55:00.903] iteration 4895 : loss : 0.029900, loss_ce: 0.046182
[18:55:01.906] iteration 4896 : loss : 0.033202, loss_ce: 0.052155
[18:55:02.869] iteration 4897 : loss : 0.026535, loss_ce: 0.040082
[18:55:03.928] iteration 4898 : loss : 0.036692, loss_ce: 0.059538
[18:55:04.834] iteration 4899 : loss : 0.027464, loss_ce: 0.043163
[18:55:05.899] iteration 4900 : loss : 0.044520, loss_ce: 0.067495
[18:55:06.925] iteration 4901 : loss : 0.026524, loss_ce: 0.041784
[18:55:07.898] iteration 4902 : loss : 0.036082, loss_ce: 0.056758
[18:55:08.963] iteration 4903 : loss : 0.027641, loss_ce: 0.044879
[18:55:10.006] iteration 4904 : loss : 0.026795, loss_ce: 0.042230
[18:55:11.040] iteration 4905 : loss : 0.033765, loss_ce: 0.051957
[18:55:12.061] iteration 4906 : loss : 0.029060, loss_ce: 0.046541
[18:55:12.951] iteration 4907 : loss : 0.031918, loss_ce: 0.050873
[18:55:13.906] iteration 4908 : loss : 0.026170, loss_ce: 0.040962
[18:55:14.927] iteration 4909 : loss : 0.027280, loss_ce: 0.042781
[18:55:15.928] iteration 4910 : loss : 0.024531, loss_ce: 0.038042
[18:55:16.839] iteration 4911 : loss : 0.036227, loss_ce: 0.056901
[18:55:17.788] iteration 4912 : loss : 0.036632, loss_ce: 0.058119
[18:55:18.682] iteration 4913 : loss : 0.030296, loss_ce: 0.047537
[18:55:19.658] iteration 4914 : loss : 0.025190, loss_ce: 0.038272
[18:55:20.699] iteration 4915 : loss : 0.033056, loss_ce: 0.052333
[18:55:21.809] iteration 4916 : loss : 0.040877, loss_ce: 0.068078
[18:55:22.838] iteration 4917 : loss : 0.033767, loss_ce: 0.052382
[18:55:23.860] iteration 4918 : loss : 0.035585, loss_ce: 0.055976
[18:55:24.833] iteration 4919 : loss : 0.044072, loss_ce: 0.067462
[18:55:25.888] iteration 4920 : loss : 0.046555, loss_ce: 0.072785
[18:55:26.818] iteration 4921 : loss : 0.042282, loss_ce: 0.067851
[18:55:27.776] iteration 4922 : loss : 0.045277, loss_ce: 0.073318
[18:55:28.745] iteration 4923 : loss : 0.039554, loss_ce: 0.061880
[18:55:29.741] iteration 4924 : loss : 0.037436, loss_ce: 0.059407
[18:55:30.785] iteration 4925 : loss : 0.037600, loss_ce: 0.058895
[18:55:31.725] iteration 4926 : loss : 0.043318, loss_ce: 0.066306
[18:55:32.651] iteration 4927 : loss : 0.024675, loss_ce: 0.038682
[18:55:33.598] iteration 4928 : loss : 0.035644, loss_ce: 0.054115
[18:55:34.601] iteration 4929 : loss : 0.029324, loss_ce: 0.046370
[18:55:35.683] iteration 4930 : loss : 0.034072, loss_ce: 0.054913
[18:55:36.670] iteration 4931 : loss : 0.039895, loss_ce: 0.061113
[18:55:37.712] iteration 4932 : loss : 0.024776, loss_ce: 0.039072
[18:55:38.747] iteration 4933 : loss : 0.036387, loss_ce: 0.056231
[18:55:39.762] iteration 4934 : loss : 0.029814, loss_ce: 0.044979
[18:55:40.796] iteration 4935 : loss : 0.041223, loss_ce: 0.063004
[18:55:41.776] iteration 4936 : loss : 0.042063, loss_ce: 0.068232
[18:55:42.757] iteration 4937 : loss : 0.036058, loss_ce: 0.056114
[18:55:43.839] iteration 4938 : loss : 0.029975, loss_ce: 0.048964
[18:55:44.785] iteration 4939 : loss : 0.035926, loss_ce: 0.055873
[18:55:45.738] iteration 4940 : loss : 0.031628, loss_ce: 0.049218
[18:55:46.746] iteration 4941 : loss : 0.027107, loss_ce: 0.041430
[18:55:47.742] iteration 4942 : loss : 0.031507, loss_ce: 0.049518
[18:55:48.865] iteration 4943 : loss : 0.028199, loss_ce: 0.044904
[18:55:49.943] iteration 4944 : loss : 0.046841, loss_ce: 0.072686
[18:55:50.911] iteration 4945 : loss : 0.041616, loss_ce: 0.065599
[18:55:51.904] iteration 4946 : loss : 0.029665, loss_ce: 0.048539
[18:55:52.927] iteration 4947 : loss : 0.027266, loss_ce: 0.043033
[18:55:53.949] iteration 4948 : loss : 0.040088, loss_ce: 0.063531
[18:55:55.076] iteration 4949 : loss : 0.026556, loss_ce: 0.042229
[18:55:56.128] iteration 4950 : loss : 0.026895, loss_ce: 0.042930
[18:55:57.248] iteration 4951 : loss : 0.066422, loss_ce: 0.105797
[18:55:58.351] iteration 4952 : loss : 0.040083, loss_ce: 0.062780
[18:55:59.409] iteration 4953 : loss : 0.030618, loss_ce: 0.049253
[18:56:00.394] iteration 4954 : loss : 0.025973, loss_ce: 0.040425
[18:56:01.336] iteration 4955 : loss : 0.045962, loss_ce: 0.069238
[18:56:02.483] iteration 4956 : loss : 0.035064, loss_ce: 0.057741
[18:56:03.605] iteration 4957 : loss : 0.036019, loss_ce: 0.055826
[18:56:04.572] iteration 4958 : loss : 0.032259, loss_ce: 0.051525
[18:56:05.664] iteration 4959 : loss : 0.033767, loss_ce: 0.053546
[18:56:06.627] iteration 4960 : loss : 0.026361, loss_ce: 0.041063
[18:56:07.650] iteration 4961 : loss : 0.046169, loss_ce: 0.071581
[18:56:08.669] iteration 4962 : loss : 0.032655, loss_ce: 0.048605
[18:56:09.643] iteration 4963 : loss : 0.032355, loss_ce: 0.052629
[18:56:10.631] iteration 4964 : loss : 0.030560, loss_ce: 0.048367
[18:56:11.604] iteration 4965 : loss : 0.021235, loss_ce: 0.032846
[18:56:12.679] iteration 4966 : loss : 0.036473, loss_ce: 0.055327
[18:56:13.741] iteration 4967 : loss : 0.038885, loss_ce: 0.061138
[18:56:14.755] iteration 4968 : loss : 0.061276, loss_ce: 0.102342
[18:56:15.766] iteration 4969 : loss : 0.036186, loss_ce: 0.054735
[18:56:16.716] iteration 4970 : loss : 0.031458, loss_ce: 0.049459
[18:56:17.761] iteration 4971 : loss : 0.039029, loss_ce: 0.061998
[18:56:18.848] iteration 4972 : loss : 0.027853, loss_ce: 0.042945
[18:56:19.945] iteration 4973 : loss : 0.045006, loss_ce: 0.070449
[18:56:20.961] iteration 4974 : loss : 0.033433, loss_ce: 0.053609
[18:56:22.075] iteration 4975 : loss : 0.029365, loss_ce: 0.047884
[18:56:23.017] iteration 4976 : loss : 0.027079, loss_ce: 0.043834
[18:56:23.986] iteration 4977 : loss : 0.040001, loss_ce: 0.064008
[18:56:25.085] iteration 4978 : loss : 0.031287, loss_ce: 0.049096
[18:56:26.010] iteration 4979 : loss : 0.041196, loss_ce: 0.064114
[18:56:26.965] iteration 4980 : loss : 0.028080, loss_ce: 0.043999
[18:56:27.910] iteration 4981 : loss : 0.025247, loss_ce: 0.038195
[18:56:28.844] iteration 4982 : loss : 0.030553, loss_ce: 0.047383
[18:56:29.817] iteration 4983 : loss : 0.039298, loss_ce: 0.059238
[18:56:30.794] iteration 4984 : loss : 0.047133, loss_ce: 0.074677
[18:56:31.813] iteration 4985 : loss : 0.033990, loss_ce: 0.055444
[18:56:32.790] iteration 4986 : loss : 0.037636, loss_ce: 0.054697
[18:56:33.792] iteration 4987 : loss : 0.032619, loss_ce: 0.049274
[18:56:34.885] iteration 4988 : loss : 0.031944, loss_ce: 0.051609
[18:56:35.933] iteration 4989 : loss : 0.037121, loss_ce: 0.057817
[18:56:36.956] iteration 4990 : loss : 0.031700, loss_ce: 0.049268
[18:56:37.944] iteration 4991 : loss : 0.054179, loss_ce: 0.085403
[18:56:38.976] iteration 4992 : loss : 0.042879, loss_ce: 0.067568
[18:56:39.949] iteration 4993 : loss : 0.033503, loss_ce: 0.052637
[18:56:41.072] iteration 4994 : loss : 0.029982, loss_ce: 0.046292
[18:56:42.133] iteration 4995 : loss : 0.032862, loss_ce: 0.051012
[18:56:43.212] iteration 4996 : loss : 0.051567, loss_ce: 0.082718
[18:56:44.293] iteration 4997 : loss : 0.028932, loss_ce: 0.044949
[18:56:45.260] iteration 4998 : loss : 0.029298, loss_ce: 0.047521
[18:56:46.213] iteration 4999 : loss : 0.030808, loss_ce: 0.049824
[18:56:47.243] iteration 5000 : loss : 0.039382, loss_ce: 0.061530
[18:56:48.173] iteration 5001 : loss : 0.030719, loss_ce: 0.046156
[18:56:49.254] iteration 5002 : loss : 0.034717, loss_ce: 0.053283
[18:56:50.285] iteration 5003 : loss : 0.033815, loss_ce: 0.052616
[18:56:51.316] iteration 5004 : loss : 0.029640, loss_ce: 0.046615
[18:56:52.228] iteration 5005 : loss : 0.032015, loss_ce: 0.050842
[18:56:53.226] iteration 5006 : loss : 0.036583, loss_ce: 0.057634
[18:56:54.146] iteration 5007 : loss : 0.027615, loss_ce: 0.042738
[18:56:55.197] iteration 5008 : loss : 0.027008, loss_ce: 0.042915
[18:56:56.213] iteration 5009 : loss : 0.039019, loss_ce: 0.061388
[18:56:57.172] iteration 5010 : loss : 0.030968, loss_ce: 0.047311
[18:56:58.313] iteration 5011 : loss : 0.035844, loss_ce: 0.053759
[18:56:59.266] iteration 5012 : loss : 0.049739, loss_ce: 0.082347
[18:57:00.260] iteration 5013 : loss : 0.030457, loss_ce: 0.047502
[18:57:01.236] iteration 5014 : loss : 0.022806, loss_ce: 0.036723
[18:57:02.211] iteration 5015 : loss : 0.030230, loss_ce: 0.048174
[18:57:03.197] iteration 5016 : loss : 0.041234, loss_ce: 0.065620
[18:57:04.144] iteration 5017 : loss : 0.039092, loss_ce: 0.062489
[18:57:05.186] iteration 5018 : loss : 0.035677, loss_ce: 0.057648
[18:57:06.151] iteration 5019 : loss : 0.031477, loss_ce: 0.049375
[18:57:07.210] iteration 5020 : loss : 0.028272, loss_ce: 0.042949
[18:57:08.203] iteration 5021 : loss : 0.022714, loss_ce: 0.035698
[18:57:09.285] iteration 5022 : loss : 0.042309, loss_ce: 0.066146
[18:57:10.369] iteration 5023 : loss : 0.028161, loss_ce: 0.045409
[18:57:11.368] iteration 5024 : loss : 0.041160, loss_ce: 0.066735
[18:57:12.336] iteration 5025 : loss : 0.050838, loss_ce: 0.079418
[18:57:13.260] iteration 5026 : loss : 0.055655, loss_ce: 0.091349
[18:57:14.316] iteration 5027 : loss : 0.036144, loss_ce: 0.059674
[18:57:15.273] iteration 5028 : loss : 0.031875, loss_ce: 0.049343
[18:57:16.308] iteration 5029 : loss : 0.036813, loss_ce: 0.058008
[18:57:17.296] iteration 5030 : loss : 0.035130, loss_ce: 0.056788
[18:57:18.305] iteration 5031 : loss : 0.034000, loss_ce: 0.054284
[18:57:19.314] iteration 5032 : loss : 0.033472, loss_ce: 0.051014
[18:57:20.294] iteration 5033 : loss : 0.037110, loss_ce: 0.056937
[18:57:21.264] iteration 5034 : loss : 0.037704, loss_ce: 0.057430
[18:57:22.264] iteration 5035 : loss : 0.029914, loss_ce: 0.049096
[18:57:23.310] iteration 5036 : loss : 0.030253, loss_ce: 0.048934
[18:57:24.221] iteration 5037 : loss : 0.031189, loss_ce: 0.050219
[18:57:25.181] iteration 5038 : loss : 0.028133, loss_ce: 0.045029
[18:57:26.227] iteration 5039 : loss : 0.043905, loss_ce: 0.070331
[18:57:27.174] iteration 5040 : loss : 0.037345, loss_ce: 0.057642
[18:57:28.358] iteration 5041 : loss : 0.034773, loss_ce: 0.056254
[18:57:29.319] iteration 5042 : loss : 0.026590, loss_ce: 0.040098
[18:57:30.354] iteration 5043 : loss : 0.044137, loss_ce: 0.073030
[18:57:31.318] iteration 5044 : loss : 0.023372, loss_ce: 0.036012
[18:57:32.392] iteration 5045 : loss : 0.044710, loss_ce: 0.067871
[18:57:33.330] iteration 5046 : loss : 0.031511, loss_ce: 0.050779
[18:57:34.464] iteration 5047 : loss : 0.030426, loss_ce: 0.047522
[18:57:35.438] iteration 5048 : loss : 0.024443, loss_ce: 0.037805
[18:57:36.480] iteration 5049 : loss : 0.032969, loss_ce: 0.051966
[18:57:37.553] iteration 5050 : loss : 0.031668, loss_ce: 0.047666
[18:57:38.510] iteration 5051 : loss : 0.045245, loss_ce: 0.069410
[18:57:39.486] iteration 5052 : loss : 0.030811, loss_ce: 0.047594
[18:57:40.427] iteration 5053 : loss : 0.026139, loss_ce: 0.040823
[18:57:41.499] iteration 5054 : loss : 0.031914, loss_ce: 0.047715
[18:57:42.478] iteration 5055 : loss : 0.031501, loss_ce: 0.048309
[18:57:43.431] iteration 5056 : loss : 0.063810, loss_ce: 0.106790
[18:57:44.433] iteration 5057 : loss : 0.032072, loss_ce: 0.050508
[18:57:45.487] iteration 5058 : loss : 0.030243, loss_ce: 0.045167
[18:57:46.488] iteration 5059 : loss : 0.034443, loss_ce: 0.054709
[18:57:47.557] iteration 5060 : loss : 0.027146, loss_ce: 0.043077
[18:57:48.675] iteration 5061 : loss : 0.027741, loss_ce: 0.041765
[18:57:49.665] iteration 5062 : loss : 0.034209, loss_ce: 0.051512
[18:57:50.708] iteration 5063 : loss : 0.034162, loss_ce: 0.054002
[18:57:51.796] iteration 5064 : loss : 0.027451, loss_ce: 0.043841
[18:57:52.741] iteration 5065 : loss : 0.024917, loss_ce: 0.039185
[18:57:53.724] iteration 5066 : loss : 0.025147, loss_ce: 0.039860
[18:57:54.832] iteration 5067 : loss : 0.026060, loss_ce: 0.040286
[18:57:55.802] iteration 5068 : loss : 0.033795, loss_ce: 0.053808
[18:57:56.869] iteration 5069 : loss : 0.043003, loss_ce: 0.069627
[18:57:57.821] iteration 5070 : loss : 0.025658, loss_ce: 0.039057
[18:57:58.816] iteration 5071 : loss : 0.034846, loss_ce: 0.053673
[18:57:59.849] iteration 5072 : loss : 0.045602, loss_ce: 0.071355
[18:58:00.807] iteration 5073 : loss : 0.039200, loss_ce: 0.061575
[18:58:01.864] iteration 5074 : loss : 0.032254, loss_ce: 0.052063
[18:58:02.831] iteration 5075 : loss : 0.034650, loss_ce: 0.054204
[18:58:03.787] iteration 5076 : loss : 0.053255, loss_ce: 0.085219
[18:58:04.711] iteration 5077 : loss : 0.036959, loss_ce: 0.058445
[18:58:05.751] iteration 5078 : loss : 0.045450, loss_ce: 0.070734
[18:58:06.838] iteration 5079 : loss : 0.041492, loss_ce: 0.066410
[18:58:07.846] iteration 5080 : loss : 0.033081, loss_ce: 0.051863
[18:58:09.031] iteration 5081 : loss : 0.039218, loss_ce: 0.060815
[18:58:10.096] iteration 5082 : loss : 0.039204, loss_ce: 0.062689
[18:58:11.147] iteration 5083 : loss : 0.027519, loss_ce: 0.042205
[18:58:12.201] iteration 5084 : loss : 0.030122, loss_ce: 0.049855
[18:58:13.195] iteration 5085 : loss : 0.026590, loss_ce: 0.042382
[18:58:14.167] iteration 5086 : loss : 0.028193, loss_ce: 0.043518
[18:58:15.122] iteration 5087 : loss : 0.028765, loss_ce: 0.046132
[18:58:16.156] iteration 5088 : loss : 0.036654, loss_ce: 0.056386
[18:58:17.113] iteration 5089 : loss : 0.028080, loss_ce: 0.044080
[18:58:18.161] iteration 5090 : loss : 0.032666, loss_ce: 0.051076
[18:58:19.143] iteration 5091 : loss : 0.032938, loss_ce: 0.051437
[18:58:20.100] iteration 5092 : loss : 0.040559, loss_ce: 0.064489
[18:58:21.138] iteration 5093 : loss : 0.034759, loss_ce: 0.054268
[18:58:22.157] iteration 5094 : loss : 0.054232, loss_ce: 0.086474
[18:58:23.173] iteration 5095 : loss : 0.024588, loss_ce: 0.038788
[18:58:24.193] iteration 5096 : loss : 0.033413, loss_ce: 0.052759
[18:58:25.142] iteration 5097 : loss : 0.037222, loss_ce: 0.058370
[18:58:26.117] iteration 5098 : loss : 0.026133, loss_ce: 0.040992
[18:58:27.033] iteration 5099 : loss : 0.033542, loss_ce: 0.051659
[18:58:28.108] iteration 5100 : loss : 0.034613, loss_ce: 0.055584
[18:58:29.245] iteration 5101 : loss : 0.038339, loss_ce: 0.059267
[18:58:30.241] iteration 5102 : loss : 0.059542, loss_ce: 0.096080
[18:58:31.281] iteration 5103 : loss : 0.037043, loss_ce: 0.058863
[18:58:32.174] iteration 5104 : loss : 0.037744, loss_ce: 0.055669
[18:58:33.195] iteration 5105 : loss : 0.028067, loss_ce: 0.044811
[18:58:34.233] iteration 5106 : loss : 0.035489, loss_ce: 0.055227
[18:58:35.276] iteration 5107 : loss : 0.026828, loss_ce: 0.041904
[18:58:36.216] iteration 5108 : loss : 0.033372, loss_ce: 0.053384
[18:58:37.222] iteration 5109 : loss : 0.048642, loss_ce: 0.073483
[18:58:38.135] iteration 5110 : loss : 0.034116, loss_ce: 0.050942
[18:58:39.212] iteration 5111 : loss : 0.026649, loss_ce: 0.042494
[18:58:40.230] iteration 5112 : loss : 0.027412, loss_ce: 0.044186
[18:58:41.203] iteration 5113 : loss : 0.026884, loss_ce: 0.041814
[18:58:42.314] iteration 5114 : loss : 0.031925, loss_ce: 0.050731
[18:58:43.245] iteration 5115 : loss : 0.048108, loss_ce: 0.076046
[18:58:44.307] iteration 5116 : loss : 0.048696, loss_ce: 0.075602
[18:58:45.368] iteration 5117 : loss : 0.050699, loss_ce: 0.080810
[18:58:46.298] iteration 5118 : loss : 0.026917, loss_ce: 0.042802
[18:58:47.275] iteration 5119 : loss : 0.050065, loss_ce: 0.083710
[18:58:48.303] iteration 5120 : loss : 0.025854, loss_ce: 0.040277
[18:58:49.462] iteration 5121 : loss : 0.034758, loss_ce: 0.055912
[18:58:50.436] iteration 5122 : loss : 0.035778, loss_ce: 0.055571
[18:58:51.395] iteration 5123 : loss : 0.042016, loss_ce: 0.062141
[18:58:52.391] iteration 5124 : loss : 0.031306, loss_ce: 0.050893
[18:58:53.381] iteration 5125 : loss : 0.032364, loss_ce: 0.050411
[18:58:54.333] iteration 5126 : loss : 0.034069, loss_ce: 0.055429
[18:58:55.276] iteration 5127 : loss : 0.042398, loss_ce: 0.066313
[18:58:56.329] iteration 5128 : loss : 0.036081, loss_ce: 0.056982
[18:58:57.411] iteration 5129 : loss : 0.042401, loss_ce: 0.066082
[18:58:58.366] iteration 5130 : loss : 0.038554, loss_ce: 0.059702
[18:58:59.397] iteration 5131 : loss : 0.026288, loss_ce: 0.039871
[18:59:00.487] iteration 5132 : loss : 0.027657, loss_ce: 0.042079
[18:59:01.543] iteration 5133 : loss : 0.030914, loss_ce: 0.046666
[18:59:02.576] iteration 5134 : loss : 0.030996, loss_ce: 0.046766
[18:59:03.609] iteration 5135 : loss : 0.028445, loss_ce: 0.044440
[18:59:04.753] iteration 5136 : loss : 0.033838, loss_ce: 0.053536
[18:59:05.830] iteration 5137 : loss : 0.031184, loss_ce: 0.050613
[18:59:06.806] iteration 5138 : loss : 0.027579, loss_ce: 0.043215
[18:59:07.817] iteration 5139 : loss : 0.030899, loss_ce: 0.048263
[18:59:08.795] iteration 5140 : loss : 0.052170, loss_ce: 0.083569
[18:59:09.859] iteration 5141 : loss : 0.026027, loss_ce: 0.039982
[18:59:10.849] iteration 5142 : loss : 0.042260, loss_ce: 0.064115
[18:59:11.898] iteration 5143 : loss : 0.041831, loss_ce: 0.064423
[18:59:12.944] iteration 5144 : loss : 0.034340, loss_ce: 0.053266
[18:59:13.988] iteration 5145 : loss : 0.033642, loss_ce: 0.052299
[18:59:15.022] iteration 5146 : loss : 0.031045, loss_ce: 0.049591
[18:59:16.044] iteration 5147 : loss : 0.039330, loss_ce: 0.061761
[18:59:17.034] iteration 5148 : loss : 0.029733, loss_ce: 0.045492
[18:59:18.018] iteration 5149 : loss : 0.027641, loss_ce: 0.044362
[18:59:18.990] iteration 5150 : loss : 0.031091, loss_ce: 0.049939
[18:59:20.047] iteration 5151 : loss : 0.039516, loss_ce: 0.062606
[18:59:21.041] iteration 5152 : loss : 0.051255, loss_ce: 0.080368
[18:59:22.028] iteration 5153 : loss : 0.035363, loss_ce: 0.054359
[18:59:23.092] iteration 5154 : loss : 0.023458, loss_ce: 0.036552
[18:59:24.069] iteration 5155 : loss : 0.036390, loss_ce: 0.058131
[18:59:25.164] iteration 5156 : loss : 0.024825, loss_ce: 0.038041
[18:59:26.218] iteration 5157 : loss : 0.029063, loss_ce: 0.047127
[18:59:27.176] iteration 5158 : loss : 0.030604, loss_ce: 0.048806
[18:59:28.286] iteration 5159 : loss : 0.030046, loss_ce: 0.046971
[18:59:29.313] iteration 5160 : loss : 0.026319, loss_ce: 0.041893
[18:59:30.346] iteration 5161 : loss : 0.031897, loss_ce: 0.050493
[18:59:31.346] iteration 5162 : loss : 0.027921, loss_ce: 0.045276
[18:59:32.388] iteration 5163 : loss : 0.047989, loss_ce: 0.079195
[18:59:33.330] iteration 5164 : loss : 0.039984, loss_ce: 0.063186
[18:59:34.411] iteration 5165 : loss : 0.024376, loss_ce: 0.036763
[18:59:35.472] iteration 5166 : loss : 0.046964, loss_ce: 0.074301
[18:59:36.474] iteration 5167 : loss : 0.025595, loss_ce: 0.039475
[18:59:37.421] iteration 5168 : loss : 0.029585, loss_ce: 0.044646
[18:59:38.375] iteration 5169 : loss : 0.038679, loss_ce: 0.061455
[18:59:39.363] iteration 5170 : loss : 0.035978, loss_ce: 0.055477
[18:59:40.372] iteration 5171 : loss : 0.032961, loss_ce: 0.051910
[18:59:41.332] iteration 5172 : loss : 0.048253, loss_ce: 0.077788
[18:59:42.429] iteration 5173 : loss : 0.024780, loss_ce: 0.039647
[18:59:43.412] iteration 5174 : loss : 0.042667, loss_ce: 0.066775
[18:59:44.445] iteration 5175 : loss : 0.030448, loss_ce: 0.045845
[18:59:45.419] iteration 5176 : loss : 0.029167, loss_ce: 0.045696
[18:59:46.391] iteration 5177 : loss : 0.052725, loss_ce: 0.084913
[18:59:47.419] iteration 5178 : loss : 0.029420, loss_ce: 0.045951
[18:59:48.460] iteration 5179 : loss : 0.030485, loss_ce: 0.047339
[18:59:49.478] iteration 5180 : loss : 0.038387, loss_ce: 0.059728
[18:59:50.565] iteration 5181 : loss : 0.042469, loss_ce: 0.068832
[18:59:51.503] iteration 5182 : loss : 0.057913, loss_ce: 0.093361
[18:59:52.498] iteration 5183 : loss : 0.034514, loss_ce: 0.054898
[18:59:53.447] iteration 5184 : loss : 0.027830, loss_ce: 0.044394
[18:59:54.535] iteration 5185 : loss : 0.041566, loss_ce: 0.065209
[18:59:55.517] iteration 5186 : loss : 0.027998, loss_ce: 0.044403
[18:59:56.492] iteration 5187 : loss : 0.025030, loss_ce: 0.039490
[18:59:57.476] iteration 5188 : loss : 0.035977, loss_ce: 0.056677
[18:59:58.503] iteration 5189 : loss : 0.034262, loss_ce: 0.052225
[18:59:59.577] iteration 5190 : loss : 0.044111, loss_ce: 0.070071
[19:00:00.562] iteration 5191 : loss : 0.030504, loss_ce: 0.048863
[19:00:01.661] iteration 5192 : loss : 0.029623, loss_ce: 0.044972
[19:00:02.695] iteration 5193 : loss : 0.034276, loss_ce: 0.052474
[19:00:03.739] iteration 5194 : loss : 0.038576, loss_ce: 0.059660
[19:00:04.766] iteration 5195 : loss : 0.029062, loss_ce: 0.044446
[19:00:05.823] iteration 5196 : loss : 0.040011, loss_ce: 0.061839
[19:00:06.806] iteration 5197 : loss : 0.027194, loss_ce: 0.043002
[19:00:07.792] iteration 5198 : loss : 0.042772, loss_ce: 0.065571
[19:00:08.751] iteration 5199 : loss : 0.035603, loss_ce: 0.057283
[19:00:09.853] iteration 5200 : loss : 0.047877, loss_ce: 0.075900
[19:00:10.919] iteration 5201 : loss : 0.038432, loss_ce: 0.059915
[19:00:11.905] iteration 5202 : loss : 0.031248, loss_ce: 0.049192
[19:00:12.890] iteration 5203 : loss : 0.028860, loss_ce: 0.045276
[19:00:13.995] iteration 5204 : loss : 0.025795, loss_ce: 0.038901
[19:00:15.084] iteration 5205 : loss : 0.030504, loss_ce: 0.048862
[19:00:16.095] iteration 5206 : loss : 0.037953, loss_ce: 0.058900
[19:00:17.132] iteration 5207 : loss : 0.034478, loss_ce: 0.052974
[19:00:18.081] iteration 5208 : loss : 0.042064, loss_ce: 0.065062
[19:00:19.114] iteration 5209 : loss : 0.031412, loss_ce: 0.049325
[19:00:20.120] iteration 5210 : loss : 0.033207, loss_ce: 0.050866
[19:00:21.133] iteration 5211 : loss : 0.032348, loss_ce: 0.050277
[19:00:22.166] iteration 5212 : loss : 0.026943, loss_ce: 0.043901
[19:00:23.200] iteration 5213 : loss : 0.041231, loss_ce: 0.065379
[19:00:24.189] iteration 5214 : loss : 0.043109, loss_ce: 0.065735
[19:00:25.198] iteration 5215 : loss : 0.037887, loss_ce: 0.060925
[19:00:26.243] iteration 5216 : loss : 0.037483, loss_ce: 0.059873
[19:00:27.172] iteration 5217 : loss : 0.025162, loss_ce: 0.040459
[19:00:28.132] iteration 5218 : loss : 0.036331, loss_ce: 0.057064
[19:00:29.077] iteration 5219 : loss : 0.038999, loss_ce: 0.061812
[19:00:30.191] iteration 5220 : loss : 0.034683, loss_ce: 0.052989
[19:00:31.207] iteration 5221 : loss : 0.034811, loss_ce: 0.054561
[19:00:32.215] iteration 5222 : loss : 0.027265, loss_ce: 0.044076
[19:00:33.356] iteration 5223 : loss : 0.029405, loss_ce: 0.045083
[19:00:34.332] iteration 5224 : loss : 0.055570, loss_ce: 0.087440
[19:00:35.281] iteration 5225 : loss : 0.034964, loss_ce: 0.054447
[19:00:36.404] iteration 5226 : loss : 0.039767, loss_ce: 0.063299
[19:00:37.411] iteration 5227 : loss : 0.028591, loss_ce: 0.043663
[19:00:38.382] iteration 5228 : loss : 0.029615, loss_ce: 0.046586
[19:00:39.350] iteration 5229 : loss : 0.031068, loss_ce: 0.047907
[19:00:40.346] iteration 5230 : loss : 0.030057, loss_ce: 0.046675
[19:00:41.380] iteration 5231 : loss : 0.031625, loss_ce: 0.050141
[19:00:42.410] iteration 5232 : loss : 0.042499, loss_ce: 0.068006
[19:00:43.357] iteration 5233 : loss : 0.028697, loss_ce: 0.044576
[19:00:44.317] iteration 5234 : loss : 0.045969, loss_ce: 0.074619
[19:00:45.339] iteration 5235 : loss : 0.027022, loss_ce: 0.042873
[19:00:46.377] iteration 5236 : loss : 0.038871, loss_ce: 0.061933
[19:00:47.456] iteration 5237 : loss : 0.041774, loss_ce: 0.063737
[19:00:48.514] iteration 5238 : loss : 0.032140, loss_ce: 0.047677
[19:00:49.560] iteration 5239 : loss : 0.026981, loss_ce: 0.043429
[19:00:50.538] iteration 5240 : loss : 0.059512, loss_ce: 0.096110
[19:00:51.564] iteration 5241 : loss : 0.031220, loss_ce: 0.049826
[19:00:52.564] iteration 5242 : loss : 0.025502, loss_ce: 0.040335
[19:00:53.568] iteration 5243 : loss : 0.031766, loss_ce: 0.049057
[19:00:54.492] iteration 5244 : loss : 0.038763, loss_ce: 0.059698
[19:00:55.596] iteration 5245 : loss : 0.034207, loss_ce: 0.053185
[19:00:56.691] iteration 5246 : loss : 0.034111, loss_ce: 0.053865
[19:00:57.721] iteration 5247 : loss : 0.027710, loss_ce: 0.042173
[19:00:58.700] iteration 5248 : loss : 0.029806, loss_ce: 0.046561
[19:00:59.683] iteration 5249 : loss : 0.047713, loss_ce: 0.077820
[19:01:00.683] iteration 5250 : loss : 0.037714, loss_ce: 0.057538
[19:01:01.698] iteration 5251 : loss : 0.037204, loss_ce: 0.057758
[19:01:02.737] iteration 5252 : loss : 0.034954, loss_ce: 0.055882
[19:01:03.683] iteration 5253 : loss : 0.027984, loss_ce: 0.043057
[19:01:04.633] iteration 5254 : loss : 0.042975, loss_ce: 0.069321
[19:01:05.587] iteration 5255 : loss : 0.028757, loss_ce: 0.045599
[19:01:06.701] iteration 5256 : loss : 0.031142, loss_ce: 0.047330
[19:01:07.693] iteration 5257 : loss : 0.025399, loss_ce: 0.040198
[19:01:08.565] iteration 5258 : loss : 0.031693, loss_ce: 0.050674
[19:01:09.605] iteration 5259 : loss : 0.032119, loss_ce: 0.050465
[19:01:10.559] iteration 5260 : loss : 0.029976, loss_ce: 0.048726
[19:01:11.586] iteration 5261 : loss : 0.032011, loss_ce: 0.052102
[19:01:12.554] iteration 5262 : loss : 0.043234, loss_ce: 0.066934
[19:01:13.549] iteration 5263 : loss : 0.030085, loss_ce: 0.046670
[19:01:14.619] iteration 5264 : loss : 0.036377, loss_ce: 0.054923
[19:01:15.592] iteration 5265 : loss : 0.027159, loss_ce: 0.043879
[19:01:16.535] iteration 5266 : loss : 0.031041, loss_ce: 0.049326
[19:01:17.501] iteration 5267 : loss : 0.028490, loss_ce: 0.045037
[19:01:18.469] iteration 5268 : loss : 0.034683, loss_ce: 0.055420
[19:01:19.559] iteration 5269 : loss : 0.042089, loss_ce: 0.066154
[19:01:20.482] iteration 5270 : loss : 0.036746, loss_ce: 0.058884
[19:01:21.448] iteration 5271 : loss : 0.028313, loss_ce: 0.043758
[19:01:22.492] iteration 5272 : loss : 0.032226, loss_ce: 0.051515
[19:01:23.485] iteration 5273 : loss : 0.042134, loss_ce: 0.065172
[19:01:24.473] iteration 5274 : loss : 0.034734, loss_ce: 0.054389
[19:01:25.493] iteration 5275 : loss : 0.030261, loss_ce: 0.048559
[19:01:26.580] iteration 5276 : loss : 0.024405, loss_ce: 0.037948
[19:01:27.646] iteration 5277 : loss : 0.030842, loss_ce: 0.048323
[19:01:28.737] iteration 5278 : loss : 0.026581, loss_ce: 0.042931
[19:01:29.667] iteration 5279 : loss : 0.033396, loss_ce: 0.052568
[19:01:30.623] iteration 5280 : loss : 0.026031, loss_ce: 0.041757
[19:01:31.584] iteration 5281 : loss : 0.035899, loss_ce: 0.055889
[19:01:32.585] iteration 5282 : loss : 0.027698, loss_ce: 0.044269
[19:01:33.611] iteration 5283 : loss : 0.049164, loss_ce: 0.077647
[19:01:34.598] iteration 5284 : loss : 0.034041, loss_ce: 0.050974
[19:01:35.688] iteration 5285 : loss : 0.033625, loss_ce: 0.052052
[19:01:36.684] iteration 5286 : loss : 0.039742, loss_ce: 0.064345
[19:01:37.789] iteration 5287 : loss : 0.030489, loss_ce: 0.048035
[19:01:38.782] iteration 5288 : loss : 0.028121, loss_ce: 0.045394
[19:01:39.865] iteration 5289 : loss : 0.025200, loss_ce: 0.039088
[19:01:40.952] iteration 5290 : loss : 0.039362, loss_ce: 0.060751
[19:01:41.943] iteration 5291 : loss : 0.052611, loss_ce: 0.085142
[19:01:42.983] iteration 5292 : loss : 0.027724, loss_ce: 0.044984
[19:01:43.947] iteration 5293 : loss : 0.029591, loss_ce: 0.046042
[19:01:44.945] iteration 5294 : loss : 0.061496, loss_ce: 0.096688
[19:01:45.908] iteration 5295 : loss : 0.043323, loss_ce: 0.065036
[19:01:46.886] iteration 5296 : loss : 0.048370, loss_ce: 0.074800
[19:01:47.886] iteration 5297 : loss : 0.029058, loss_ce: 0.045942
[19:01:48.838] iteration 5298 : loss : 0.040684, loss_ce: 0.063795
[19:01:49.826] iteration 5299 : loss : 0.030037, loss_ce: 0.046431
[19:01:50.805] iteration 5300 : loss : 0.048738, loss_ce: 0.074737
[19:01:51.912] iteration 5301 : loss : 0.033583, loss_ce: 0.053538
[19:01:52.896] iteration 5302 : loss : 0.031534, loss_ce: 0.049774
[19:01:53.890] iteration 5303 : loss : 0.027592, loss_ce: 0.044135
[19:01:54.852] iteration 5304 : loss : 0.038946, loss_ce: 0.063775
[19:01:55.928] iteration 5305 : loss : 0.041997, loss_ce: 0.062762
[19:01:56.946] iteration 5306 : loss : 0.037564, loss_ce: 0.057962
[19:01:58.013] iteration 5307 : loss : 0.036236, loss_ce: 0.054769
[19:01:59.136] iteration 5308 : loss : 0.034328, loss_ce: 0.054207
[19:02:00.192] iteration 5309 : loss : 0.034297, loss_ce: 0.051353
[19:02:01.276] iteration 5310 : loss : 0.032054, loss_ce: 0.050970
[19:02:02.219] iteration 5311 : loss : 0.048547, loss_ce: 0.073582
[19:02:03.295] iteration 5312 : loss : 0.025573, loss_ce: 0.039631
[19:02:04.224] iteration 5313 : loss : 0.039757, loss_ce: 0.062913
[19:02:05.231] iteration 5314 : loss : 0.046525, loss_ce: 0.074344
[19:02:06.316] iteration 5315 : loss : 0.032428, loss_ce: 0.050801
[19:02:07.333] iteration 5316 : loss : 0.029447, loss_ce: 0.046963
[19:02:08.377] iteration 5317 : loss : 0.029260, loss_ce: 0.046862
[19:02:09.337] iteration 5318 : loss : 0.031486, loss_ce: 0.048506
[19:02:10.359] iteration 5319 : loss : 0.053019, loss_ce: 0.085524
[19:02:11.342] iteration 5320 : loss : 0.032384, loss_ce: 0.051299
[19:02:12.327] iteration 5321 : loss : 0.030641, loss_ce: 0.048553
[19:02:13.513] iteration 5322 : loss : 0.033809, loss_ce: 0.052389
[19:02:14.585] iteration 5323 : loss : 0.037106, loss_ce: 0.058800
[19:02:15.573] iteration 5324 : loss : 0.047967, loss_ce: 0.079020
[19:02:16.601] iteration 5325 : loss : 0.029487, loss_ce: 0.045472
[19:02:17.673] iteration 5326 : loss : 0.036252, loss_ce: 0.057095
[19:02:18.722] iteration 5327 : loss : 0.033566, loss_ce: 0.052580
[19:02:19.846] iteration 5328 : loss : 0.028260, loss_ce: 0.043592
[19:02:20.830] iteration 5329 : loss : 0.039709, loss_ce: 0.060541
[19:02:21.892] iteration 5330 : loss : 0.027826, loss_ce: 0.044879
[19:02:22.978] iteration 5331 : loss : 0.034685, loss_ce: 0.053118
[19:02:24.105] iteration 5332 : loss : 0.032449, loss_ce: 0.052625
[19:02:25.085] iteration 5333 : loss : 0.053744, loss_ce: 0.088157
[19:02:26.124] iteration 5334 : loss : 0.030936, loss_ce: 0.050773
[19:02:27.292] iteration 5335 : loss : 0.031265, loss_ce: 0.049762
[19:02:28.268] iteration 5336 : loss : 0.037575, loss_ce: 0.056403
[19:02:29.289] iteration 5337 : loss : 0.048214, loss_ce: 0.074769
[19:02:30.319] iteration 5338 : loss : 0.029354, loss_ce: 0.045350
[19:02:31.209] iteration 5339 : loss : 0.030953, loss_ce: 0.049749
[19:02:32.249] iteration 5340 : loss : 0.027257, loss_ce: 0.042424
[19:02:33.259] iteration 5341 : loss : 0.038421, loss_ce: 0.063765
[19:02:34.225] iteration 5342 : loss : 0.037530, loss_ce: 0.057422
[19:02:35.364] iteration 5343 : loss : 0.034375, loss_ce: 0.053903
[19:02:36.397] iteration 5344 : loss : 0.033802, loss_ce: 0.053517
[19:02:37.414] iteration 5345 : loss : 0.029053, loss_ce: 0.046007
[19:02:38.506] iteration 5346 : loss : 0.045217, loss_ce: 0.071557
[19:02:39.484] iteration 5347 : loss : 0.038795, loss_ce: 0.061154
[19:02:40.493] iteration 5348 : loss : 0.026250, loss_ce: 0.040641
[19:02:41.532] iteration 5349 : loss : 0.033133, loss_ce: 0.052006
[19:02:42.574] iteration 5350 : loss : 0.023987, loss_ce: 0.037581
[19:02:43.562] iteration 5351 : loss : 0.025306, loss_ce: 0.039714
[19:02:44.645] iteration 5352 : loss : 0.033042, loss_ce: 0.049368
[19:02:45.622] iteration 5353 : loss : 0.028850, loss_ce: 0.047093
[19:02:46.810] iteration 5354 : loss : 0.026088, loss_ce: 0.040999
[19:02:47.830] iteration 5355 : loss : 0.027421, loss_ce: 0.043148
[19:02:48.808] iteration 5356 : loss : 0.034504, loss_ce: 0.054957
[19:02:49.786] iteration 5357 : loss : 0.028277, loss_ce: 0.044146
[19:02:50.778] iteration 5358 : loss : 0.058575, loss_ce: 0.092898
[19:02:51.733] iteration 5359 : loss : 0.037219, loss_ce: 0.057913
[19:02:52.837] iteration 5360 : loss : 0.029328, loss_ce: 0.044876
[19:02:53.879] iteration 5361 : loss : 0.032852, loss_ce: 0.051930
[19:02:54.800] iteration 5362 : loss : 0.037279, loss_ce: 0.060105
[19:02:55.753] iteration 5363 : loss : 0.039137, loss_ce: 0.063459
[19:02:56.774] iteration 5364 : loss : 0.043865, loss_ce: 0.068672
[19:02:57.862] iteration 5365 : loss : 0.028531, loss_ce: 0.044050
[19:02:58.836] iteration 5366 : loss : 0.030403, loss_ce: 0.048028
[19:02:59.812] iteration 5367 : loss : 0.029607, loss_ce: 0.045825
[19:03:00.886] iteration 5368 : loss : 0.028803, loss_ce: 0.044822
[19:03:01.832] iteration 5369 : loss : 0.039129, loss_ce: 0.060430
[19:03:02.865] iteration 5370 : loss : 0.034401, loss_ce: 0.054728
[19:03:03.936] iteration 5371 : loss : 0.037621, loss_ce: 0.058066
[19:03:04.876] iteration 5372 : loss : 0.028936, loss_ce: 0.045367
[19:03:05.843] iteration 5373 : loss : 0.031447, loss_ce: 0.049346
[19:03:06.868] iteration 5374 : loss : 0.027872, loss_ce: 0.043268
[19:03:07.904] iteration 5375 : loss : 0.029270, loss_ce: 0.045614
[19:03:08.926] iteration 5376 : loss : 0.039762, loss_ce: 0.062306
[19:03:09.901] iteration 5377 : loss : 0.024458, loss_ce: 0.039173
[19:03:10.919] iteration 5378 : loss : 0.035944, loss_ce: 0.055519
[19:03:11.839] iteration 5379 : loss : 0.031244, loss_ce: 0.048813
[19:03:12.781] iteration 5380 : loss : 0.025368, loss_ce: 0.040806
[19:03:13.792] iteration 5381 : loss : 0.032094, loss_ce: 0.050713
[19:03:14.821] iteration 5382 : loss : 0.024326, loss_ce: 0.038100
[19:03:15.873] iteration 5383 : loss : 0.048637, loss_ce: 0.076483
[19:03:16.827] iteration 5384 : loss : 0.025639, loss_ce: 0.040482
[19:03:17.846] iteration 5385 : loss : 0.028298, loss_ce: 0.043433
[19:03:18.814] iteration 5386 : loss : 0.025306, loss_ce: 0.039395
[19:03:19.910] iteration 5387 : loss : 0.037509, loss_ce: 0.059211
[19:03:20.833] iteration 5388 : loss : 0.033703, loss_ce: 0.054117
[19:03:21.819] iteration 5389 : loss : 0.041322, loss_ce: 0.063569
[19:03:22.895] iteration 5390 : loss : 0.031256, loss_ce: 0.049639
[19:03:23.838] iteration 5391 : loss : 0.029037, loss_ce: 0.044314
[19:03:24.805] iteration 5392 : loss : 0.073069, loss_ce: 0.115468
[19:03:25.836] iteration 5393 : loss : 0.043243, loss_ce: 0.068868
[19:03:26.764] iteration 5394 : loss : 0.042100, loss_ce: 0.068996
[19:03:27.792] iteration 5395 : loss : 0.041216, loss_ce: 0.064773
[19:03:28.904] iteration 5396 : loss : 0.043770, loss_ce: 0.070019
[19:03:29.844] iteration 5397 : loss : 0.036999, loss_ce: 0.060676
[19:03:30.879] iteration 5398 : loss : 0.046782, loss_ce: 0.074743
[19:03:31.861] iteration 5399 : loss : 0.040850, loss_ce: 0.065316
[19:03:32.858] iteration 5400 : loss : 0.049120, loss_ce: 0.076059
[19:03:33.895] iteration 5401 : loss : 0.033170, loss_ce: 0.052018
[19:03:34.930] iteration 5402 : loss : 0.025320, loss_ce: 0.038776
[19:03:35.873] iteration 5403 : loss : 0.037678, loss_ce: 0.058951
[19:03:36.947] iteration 5404 : loss : 0.034851, loss_ce: 0.053785
[19:03:37.955] iteration 5405 : loss : 0.050418, loss_ce: 0.078994
[19:03:38.951] iteration 5406 : loss : 0.027984, loss_ce: 0.044030
[19:03:39.954] iteration 5407 : loss : 0.040565, loss_ce: 0.063807
[19:03:40.982] iteration 5408 : loss : 0.025022, loss_ce: 0.039211
[19:03:41.886] iteration 5409 : loss : 0.033549, loss_ce: 0.051311
[19:03:42.847] iteration 5410 : loss : 0.027939, loss_ce: 0.044397
[19:03:43.906] iteration 5411 : loss : 0.030530, loss_ce: 0.047915
[19:03:44.860] iteration 5412 : loss : 0.028524, loss_ce: 0.045331
[19:03:45.874] iteration 5413 : loss : 0.038646, loss_ce: 0.061221
[19:03:46.865] iteration 5414 : loss : 0.032617, loss_ce: 0.050337
[19:03:47.818] iteration 5415 : loss : 0.036588, loss_ce: 0.058727
[19:03:48.843] iteration 5416 : loss : 0.026485, loss_ce: 0.041541
[19:03:49.835] iteration 5417 : loss : 0.037163, loss_ce: 0.057637
[19:03:50.867] iteration 5418 : loss : 0.057303, loss_ce: 0.095177
[19:03:51.939] iteration 5419 : loss : 0.027908, loss_ce: 0.041953
[19:03:52.933] iteration 5420 : loss : 0.045669, loss_ce: 0.074703
[19:03:53.888] iteration 5421 : loss : 0.037059, loss_ce: 0.059854
[19:03:54.806] iteration 5422 : loss : 0.041510, loss_ce: 0.065117
[19:03:55.838] iteration 5423 : loss : 0.039158, loss_ce: 0.063043
[19:03:56.913] iteration 5424 : loss : 0.031180, loss_ce: 0.050690
[19:03:57.913] iteration 5425 : loss : 0.040079, loss_ce: 0.061408
[19:03:59.048] iteration 5426 : loss : 0.033633, loss_ce: 0.052691
[19:04:00.082] iteration 5427 : loss : 0.029311, loss_ce: 0.045905
[19:04:01.107] iteration 5428 : loss : 0.041262, loss_ce: 0.064599
[19:04:02.042] iteration 5429 : loss : 0.033789, loss_ce: 0.052550
[19:04:03.062] iteration 5430 : loss : 0.036338, loss_ce: 0.058512
[19:04:04.145] iteration 5431 : loss : 0.023847, loss_ce: 0.036934
[19:04:05.158] iteration 5432 : loss : 0.028448, loss_ce: 0.043739
[19:04:06.150] iteration 5433 : loss : 0.028880, loss_ce: 0.043919
[19:04:07.253] iteration 5434 : loss : 0.037174, loss_ce: 0.057817
[19:04:08.148] iteration 5435 : loss : 0.035512, loss_ce: 0.056472
[19:04:09.177] iteration 5436 : loss : 0.057579, loss_ce: 0.093416
[19:04:10.123] iteration 5437 : loss : 0.028974, loss_ce: 0.044899
[19:04:11.230] iteration 5438 : loss : 0.036866, loss_ce: 0.057255
[19:04:12.212] iteration 5439 : loss : 0.040803, loss_ce: 0.064200
[19:04:13.335] iteration 5440 : loss : 0.025675, loss_ce: 0.039833
[19:04:14.398] iteration 5441 : loss : 0.031884, loss_ce: 0.050768
[19:04:15.505] iteration 5442 : loss : 0.029886, loss_ce: 0.047007
[19:04:16.539] iteration 5443 : loss : 0.032561, loss_ce: 0.050000
[19:04:17.482] iteration 5444 : loss : 0.037955, loss_ce: 0.057853
[19:04:18.526] iteration 5445 : loss : 0.040134, loss_ce: 0.064714
[19:04:19.681] iteration 5446 : loss : 0.027557, loss_ce: 0.043894
[19:04:20.667] iteration 5447 : loss : 0.038689, loss_ce: 0.060677
[19:04:21.880] iteration 5448 : loss : 0.032538, loss_ce: 0.050107
[19:04:22.895] iteration 5449 : loss : 0.031996, loss_ce: 0.050000
[19:04:23.926] iteration 5450 : loss : 0.035420, loss_ce: 0.055094
[19:04:25.108] iteration 5451 : loss : 0.034115, loss_ce: 0.054819
[19:04:26.065] iteration 5452 : loss : 0.037366, loss_ce: 0.059017
[19:04:27.084] iteration 5453 : loss : 0.036612, loss_ce: 0.058157
[19:04:28.047] iteration 5454 : loss : 0.027495, loss_ce: 0.042567
[19:04:29.077] iteration 5455 : loss : 0.028606, loss_ce: 0.045943
[19:04:30.037] iteration 5456 : loss : 0.029792, loss_ce: 0.047287
[19:04:31.110] iteration 5457 : loss : 0.031461, loss_ce: 0.047863
[19:04:32.016] iteration 5458 : loss : 0.036493, loss_ce: 0.058846
[19:04:32.980] iteration 5459 : loss : 0.054167, loss_ce: 0.083300
[19:04:34.044] iteration 5460 : loss : 0.036983, loss_ce: 0.058968
[19:04:35.074] iteration 5461 : loss : 0.035018, loss_ce: 0.055309
[19:04:36.139] iteration 5462 : loss : 0.042143, loss_ce: 0.065495
[19:04:37.184] iteration 5463 : loss : 0.037221, loss_ce: 0.059242
[19:04:38.223] iteration 5464 : loss : 0.025890, loss_ce: 0.039404
[19:04:39.260] iteration 5465 : loss : 0.037200, loss_ce: 0.058842
[19:04:40.276] iteration 5466 : loss : 0.030365, loss_ce: 0.048365
[19:04:41.196] iteration 5467 : loss : 0.071568, loss_ce: 0.117110
[19:04:42.338] iteration 5468 : loss : 0.050140, loss_ce: 0.078058
[19:04:43.399] iteration 5469 : loss : 0.042319, loss_ce: 0.067773
[19:04:44.371] iteration 5470 : loss : 0.032874, loss_ce: 0.049373
[19:04:45.371] iteration 5471 : loss : 0.030697, loss_ce: 0.048374
[19:04:46.382] iteration 5472 : loss : 0.028702, loss_ce: 0.045057
[19:04:47.424] iteration 5473 : loss : 0.031921, loss_ce: 0.051341
[19:04:48.440] iteration 5474 : loss : 0.030439, loss_ce: 0.046601
[19:04:49.336] iteration 5475 : loss : 0.031751, loss_ce: 0.048993
[19:04:50.320] iteration 5476 : loss : 0.025478, loss_ce: 0.038231
[19:04:51.261] iteration 5477 : loss : 0.044103, loss_ce: 0.068077
[19:04:52.321] iteration 5478 : loss : 0.034214, loss_ce: 0.053382
[19:04:53.305] iteration 5479 : loss : 0.027438, loss_ce: 0.042657
[19:04:54.321] iteration 5480 : loss : 0.040662, loss_ce: 0.062640
[19:04:55.435] iteration 5481 : loss : 0.036765, loss_ce: 0.059048
[19:04:56.463] iteration 5482 : loss : 0.040490, loss_ce: 0.062880
[19:04:57.522] iteration 5483 : loss : 0.026820, loss_ce: 0.043192
[19:04:58.549] iteration 5484 : loss : 0.027828, loss_ce: 0.044276
[19:04:59.505] iteration 5485 : loss : 0.036293, loss_ce: 0.057346
[19:05:00.555] iteration 5486 : loss : 0.029108, loss_ce: 0.044152
[19:05:01.541] iteration 5487 : loss : 0.031107, loss_ce: 0.051224
[19:05:02.510] iteration 5488 : loss : 0.034482, loss_ce: 0.054408
[19:05:03.601] iteration 5489 : loss : 0.039059, loss_ce: 0.062052
[19:05:04.604] iteration 5490 : loss : 0.042220, loss_ce: 0.065752
[19:05:05.625] iteration 5491 : loss : 0.045217, loss_ce: 0.073587
[19:05:06.648] iteration 5492 : loss : 0.042487, loss_ce: 0.066544
[19:05:07.663] iteration 5493 : loss : 0.027433, loss_ce: 0.044000
[19:05:08.676] iteration 5494 : loss : 0.040524, loss_ce: 0.063864
[19:05:09.598] iteration 5495 : loss : 0.028834, loss_ce: 0.045562
[19:05:10.508] iteration 5496 : loss : 0.027217, loss_ce: 0.043075
[19:05:11.518] iteration 5497 : loss : 0.035329, loss_ce: 0.054811
[19:05:12.570] iteration 5498 : loss : 0.041599, loss_ce: 0.065310
[19:05:13.651] iteration 5499 : loss : 0.029742, loss_ce: 0.046803
[19:05:14.665] iteration 5500 : loss : 0.037130, loss_ce: 0.058193
[19:05:15.696] iteration 5501 : loss : 0.041885, loss_ce: 0.065798
[19:05:16.736] iteration 5502 : loss : 0.030944, loss_ce: 0.049532
[19:05:17.731] iteration 5503 : loss : 0.031755, loss_ce: 0.049086
[19:05:18.649] iteration 5504 : loss : 0.036578, loss_ce: 0.057762
[19:05:19.699] iteration 5505 : loss : 0.027706, loss_ce: 0.043702
[19:05:20.672] iteration 5506 : loss : 0.043383, loss_ce: 0.068170
[19:05:21.718] iteration 5507 : loss : 0.022981, loss_ce: 0.036499
[19:05:22.761] iteration 5508 : loss : 0.047099, loss_ce: 0.075614
[19:05:23.800] iteration 5509 : loss : 0.029403, loss_ce: 0.046900
[19:05:24.802] iteration 5510 : loss : 0.030928, loss_ce: 0.049340
[19:05:25.893] iteration 5511 : loss : 0.033857, loss_ce: 0.054033
[19:05:26.861] iteration 5512 : loss : 0.029867, loss_ce: 0.045044
[19:05:27.865] iteration 5513 : loss : 0.043659, loss_ce: 0.066744
[19:05:28.941] iteration 5514 : loss : 0.026031, loss_ce: 0.041007
[19:05:29.940] iteration 5515 : loss : 0.038091, loss_ce: 0.063628
[19:05:30.918] iteration 5516 : loss : 0.038170, loss_ce: 0.061615
[19:05:32.020] iteration 5517 : loss : 0.028629, loss_ce: 0.045314
[19:05:33.037] iteration 5518 : loss : 0.035083, loss_ce: 0.054645
[19:05:34.023] iteration 5519 : loss : 0.024343, loss_ce: 0.038597
[19:05:34.959] iteration 5520 : loss : 0.034336, loss_ce: 0.051824
[19:05:35.955] iteration 5521 : loss : 0.028153, loss_ce: 0.044193
[19:05:37.012] iteration 5522 : loss : 0.030944, loss_ce: 0.049749
[19:05:37.950] iteration 5523 : loss : 0.040703, loss_ce: 0.062764
[19:05:39.032] iteration 5524 : loss : 0.031333, loss_ce: 0.049817
[19:05:40.020] iteration 5525 : loss : 0.034253, loss_ce: 0.053670
[19:05:40.952] iteration 5526 : loss : 0.046378, loss_ce: 0.073567
[19:05:41.954] iteration 5527 : loss : 0.025622, loss_ce: 0.040876
[19:05:42.955] iteration 5528 : loss : 0.037357, loss_ce: 0.058665
[19:05:44.008] iteration 5529 : loss : 0.038430, loss_ce: 0.057635
[19:05:44.997] iteration 5530 : loss : 0.024953, loss_ce: 0.039185
[19:05:46.035] iteration 5531 : loss : 0.027923, loss_ce: 0.041939
[19:05:47.028] iteration 5532 : loss : 0.031625, loss_ce: 0.049176
[19:05:48.131] iteration 5533 : loss : 0.025670, loss_ce: 0.039712
[19:05:49.106] iteration 5534 : loss : 0.037882, loss_ce: 0.059867
[19:05:50.235] iteration 5535 : loss : 0.039345, loss_ce: 0.062229
[19:05:51.191] iteration 5536 : loss : 0.025504, loss_ce: 0.040352
[19:05:52.254] iteration 5537 : loss : 0.038293, loss_ce: 0.059244
[19:05:53.303] iteration 5538 : loss : 0.028101, loss_ce: 0.044701
[19:05:54.322] iteration 5539 : loss : 0.027932, loss_ce: 0.042735
[19:05:55.369] iteration 5540 : loss : 0.038023, loss_ce: 0.060073
[19:05:56.399] iteration 5541 : loss : 0.032801, loss_ce: 0.050651
[19:05:57.422] iteration 5542 : loss : 0.026928, loss_ce: 0.042934
[19:05:58.506] iteration 5543 : loss : 0.036019, loss_ce: 0.057566
[19:05:59.519] iteration 5544 : loss : 0.026073, loss_ce: 0.042426
[19:06:00.553] iteration 5545 : loss : 0.055219, loss_ce: 0.084944
[19:06:01.614] iteration 5546 : loss : 0.027919, loss_ce: 0.043307
[19:06:02.680] iteration 5547 : loss : 0.031836, loss_ce: 0.050886
[19:06:03.721] iteration 5548 : loss : 0.031387, loss_ce: 0.048742
[19:06:04.776] iteration 5549 : loss : 0.038465, loss_ce: 0.061540
[19:06:05.799] iteration 5550 : loss : 0.040270, loss_ce: 0.060260
[19:06:06.815] iteration 5551 : loss : 0.041438, loss_ce: 0.065902
[19:06:07.825] iteration 5552 : loss : 0.029781, loss_ce: 0.048075
[19:06:08.834] iteration 5553 : loss : 0.025449, loss_ce: 0.040017
[19:06:09.847] iteration 5554 : loss : 0.029206, loss_ce: 0.046734
[19:06:10.780] iteration 5555 : loss : 0.039989, loss_ce: 0.064906
[19:06:11.773] iteration 5556 : loss : 0.036912, loss_ce: 0.057471
[19:06:12.815] iteration 5557 : loss : 0.037946, loss_ce: 0.057108
[19:06:13.722] iteration 5558 : loss : 0.028270, loss_ce: 0.044569
[19:06:14.759] iteration 5559 : loss : 0.031178, loss_ce: 0.049429
[19:06:15.711] iteration 5560 : loss : 0.031382, loss_ce: 0.050264
[19:06:16.696] iteration 5561 : loss : 0.049641, loss_ce: 0.080311
[19:06:17.641] iteration 5562 : loss : 0.042584, loss_ce: 0.067949
[19:06:18.723] iteration 5563 : loss : 0.029648, loss_ce: 0.045198
[19:06:19.825] iteration 5564 : loss : 0.030281, loss_ce: 0.047946
[19:06:20.836] iteration 5565 : loss : 0.027862, loss_ce: 0.041859
[19:06:21.751] iteration 5566 : loss : 0.036729, loss_ce: 0.057389
[19:06:22.834] iteration 5567 : loss : 0.033726, loss_ce: 0.051135
[19:06:23.922] iteration 5568 : loss : 0.029162, loss_ce: 0.045562
[19:06:24.868] iteration 5569 : loss : 0.050573, loss_ce: 0.082055
[19:06:25.882] iteration 5570 : loss : 0.028939, loss_ce: 0.046673
[19:06:26.927] iteration 5571 : loss : 0.033776, loss_ce: 0.052769
[19:06:27.918] iteration 5572 : loss : 0.036484, loss_ce: 0.055681
[19:06:28.849] iteration 5573 : loss : 0.043162, loss_ce: 0.068771
[19:06:29.876] iteration 5574 : loss : 0.032510, loss_ce: 0.051132
[19:06:30.918] iteration 5575 : loss : 0.025661, loss_ce: 0.038114
[19:06:32.021] iteration 5576 : loss : 0.033695, loss_ce: 0.054671
[19:06:32.953] iteration 5577 : loss : 0.044513, loss_ce: 0.072285
[19:06:33.931] iteration 5578 : loss : 0.037815, loss_ce: 0.060008
[19:06:34.900] iteration 5579 : loss : 0.037878, loss_ce: 0.059233
[19:06:35.862] iteration 5580 : loss : 0.031960, loss_ce: 0.050540
[19:06:36.883] iteration 5581 : loss : 0.026854, loss_ce: 0.042575
[19:06:37.872] iteration 5582 : loss : 0.030162, loss_ce: 0.048141
[19:06:38.926] iteration 5583 : loss : 0.028868, loss_ce: 0.046120
[19:06:40.013] iteration 5584 : loss : 0.032935, loss_ce: 0.051215
[19:06:41.073] iteration 5585 : loss : 0.024555, loss_ce: 0.038811
[19:06:42.117] iteration 5586 : loss : 0.032138, loss_ce: 0.049607
[19:06:43.172] iteration 5587 : loss : 0.030208, loss_ce: 0.048329
[19:06:44.058] iteration 5588 : loss : 0.031049, loss_ce: 0.048772
[19:06:45.119] iteration 5589 : loss : 0.034241, loss_ce: 0.053597
[19:06:46.096] iteration 5590 : loss : 0.046897, loss_ce: 0.075319
[19:06:47.241] iteration 5591 : loss : 0.023994, loss_ce: 0.038127
[19:06:48.186] iteration 5592 : loss : 0.035411, loss_ce: 0.055480
[19:06:49.189] iteration 5593 : loss : 0.038412, loss_ce: 0.057793
[19:06:50.159] iteration 5594 : loss : 0.034317, loss_ce: 0.054579
[19:06:51.203] iteration 5595 : loss : 0.029000, loss_ce: 0.046526
[19:06:52.257] iteration 5596 : loss : 0.030225, loss_ce: 0.048265
[19:06:53.304] iteration 5597 : loss : 0.032078, loss_ce: 0.050817
[19:06:54.306] iteration 5598 : loss : 0.025781, loss_ce: 0.039893
[19:06:55.330] iteration 5599 : loss : 0.032245, loss_ce: 0.050699
[19:06:56.312] iteration 5600 : loss : 0.050756, loss_ce: 0.080611
[19:06:57.437] iteration 5601 : loss : 0.024390, loss_ce: 0.038797
[19:06:58.435] iteration 5602 : loss : 0.042451, loss_ce: 0.064095
[19:06:59.533] iteration 5603 : loss : 0.048337, loss_ce: 0.076122
[19:07:00.502] iteration 5604 : loss : 0.032507, loss_ce: 0.050967
[19:07:01.489] iteration 5605 : loss : 0.030941, loss_ce: 0.049253
[19:07:02.539] iteration 5606 : loss : 0.033385, loss_ce: 0.053664
[19:07:03.660] iteration 5607 : loss : 0.036591, loss_ce: 0.057985
[19:07:04.588] iteration 5608 : loss : 0.030113, loss_ce: 0.046109
[19:07:05.544] iteration 5609 : loss : 0.040414, loss_ce: 0.065488
[19:07:06.548] iteration 5610 : loss : 0.031302, loss_ce: 0.049585
[19:07:07.546] iteration 5611 : loss : 0.027776, loss_ce: 0.044700
[19:07:08.564] iteration 5612 : loss : 0.028284, loss_ce: 0.044616
[19:07:09.548] iteration 5613 : loss : 0.041012, loss_ce: 0.065365
[19:07:10.621] iteration 5614 : loss : 0.040317, loss_ce: 0.062413
[19:07:11.700] iteration 5615 : loss : 0.027660, loss_ce: 0.043159
[19:07:12.665] iteration 5616 : loss : 0.042452, loss_ce: 0.066757
[19:07:13.707] iteration 5617 : loss : 0.032888, loss_ce: 0.052203
[19:07:14.649] iteration 5618 : loss : 0.032773, loss_ce: 0.050661
[19:07:15.633] iteration 5619 : loss : 0.031624, loss_ce: 0.049009
[19:07:16.662] iteration 5620 : loss : 0.027988, loss_ce: 0.043569
[19:07:17.695] iteration 5621 : loss : 0.034122, loss_ce: 0.052226
[19:07:18.694] iteration 5622 : loss : 0.026244, loss_ce: 0.039836
[19:07:19.697] iteration 5623 : loss : 0.028130, loss_ce: 0.045818
[19:07:20.735] iteration 5624 : loss : 0.028317, loss_ce: 0.045138
[19:07:21.754] iteration 5625 : loss : 0.034692, loss_ce: 0.052895
[19:07:22.815] iteration 5626 : loss : 0.036850, loss_ce: 0.059222
[19:07:23.772] iteration 5627 : loss : 0.034413, loss_ce: 0.054924
[19:07:24.815] iteration 5628 : loss : 0.051254, loss_ce: 0.081478
[19:07:25.851] iteration 5629 : loss : 0.029133, loss_ce: 0.044706
[19:07:26.944] iteration 5630 : loss : 0.036114, loss_ce: 0.056923
[19:07:27.896] iteration 5631 : loss : 0.031611, loss_ce: 0.048673
[19:07:28.861] iteration 5632 : loss : 0.059959, loss_ce: 0.096310
[19:07:29.928] iteration 5633 : loss : 0.026170, loss_ce: 0.041119
[19:07:31.005] iteration 5634 : loss : 0.026228, loss_ce: 0.041751
[19:07:31.917] iteration 5635 : loss : 0.029163, loss_ce: 0.047128
[19:07:32.917] iteration 5636 : loss : 0.028886, loss_ce: 0.044951
[19:07:33.904] iteration 5637 : loss : 0.040010, loss_ce: 0.062759
[19:07:34.978] iteration 5638 : loss : 0.042824, loss_ce: 0.067144
[19:07:36.002] iteration 5639 : loss : 0.031768, loss_ce: 0.049400
[19:07:37.111] iteration 5640 : loss : 0.038251, loss_ce: 0.060392
[19:07:38.122] iteration 5641 : loss : 0.035678, loss_ce: 0.055575
[19:07:39.211] iteration 5642 : loss : 0.053461, loss_ce: 0.084806
[19:07:40.200] iteration 5643 : loss : 0.033964, loss_ce: 0.052442
[19:07:41.220] iteration 5644 : loss : 0.054327, loss_ce: 0.086795
[19:07:42.275] iteration 5645 : loss : 0.029023, loss_ce: 0.046030
[19:07:43.214] iteration 5646 : loss : 0.034229, loss_ce: 0.052680
[19:07:44.173] iteration 5647 : loss : 0.024407, loss_ce: 0.039603
[19:07:45.200] iteration 5648 : loss : 0.039456, loss_ce: 0.063979
[19:07:46.374] iteration 5649 : loss : 0.043277, loss_ce: 0.067096
[19:07:47.380] iteration 5650 : loss : 0.039977, loss_ce: 0.060409
[19:07:48.412] iteration 5651 : loss : 0.026718, loss_ce: 0.041691
[19:07:49.352] iteration 5652 : loss : 0.025881, loss_ce: 0.041143
[19:07:50.349] iteration 5653 : loss : 0.057114, loss_ce: 0.092796
[19:07:51.458] iteration 5654 : loss : 0.036369, loss_ce: 0.056447
[19:07:52.468] iteration 5655 : loss : 0.038862, loss_ce: 0.059513
[19:07:53.530] iteration 5656 : loss : 0.028973, loss_ce: 0.045361
[19:07:54.509] iteration 5657 : loss : 0.046738, loss_ce: 0.073399
[19:07:55.498] iteration 5658 : loss : 0.028749, loss_ce: 0.045920
[19:07:56.526] iteration 5659 : loss : 0.027034, loss_ce: 0.043701
[19:07:57.676] iteration 5660 : loss : 0.056273, loss_ce: 0.087293
[19:07:58.731] iteration 5661 : loss : 0.040607, loss_ce: 0.064041
[19:07:59.823] iteration 5662 : loss : 0.036016, loss_ce: 0.053781
[19:08:00.806] iteration 5663 : loss : 0.026645, loss_ce: 0.041266
[19:08:01.779] iteration 5664 : loss : 0.029918, loss_ce: 0.048005
[19:08:02.722] iteration 5665 : loss : 0.039095, loss_ce: 0.059560
[19:08:03.683] iteration 5666 : loss : 0.030378, loss_ce: 0.046894
[19:08:04.663] iteration 5667 : loss : 0.026694, loss_ce: 0.041953
[19:08:05.792] iteration 5668 : loss : 0.027675, loss_ce: 0.043619
[19:08:06.812] iteration 5669 : loss : 0.026312, loss_ce: 0.039667
[19:08:07.883] iteration 5670 : loss : 0.040516, loss_ce: 0.063975
[19:08:09.003] iteration 5671 : loss : 0.031175, loss_ce: 0.051162
[19:08:10.010] iteration 5672 : loss : 0.033600, loss_ce: 0.052180
[19:08:11.090] iteration 5673 : loss : 0.033390, loss_ce: 0.051621
[19:08:12.095] iteration 5674 : loss : 0.025038, loss_ce: 0.039467
[19:08:13.073] iteration 5675 : loss : 0.036734, loss_ce: 0.057575
[19:08:14.166] iteration 5676 : loss : 0.031580, loss_ce: 0.049791
[19:08:15.191] iteration 5677 : loss : 0.038568, loss_ce: 0.060812
[19:08:16.198] iteration 5678 : loss : 0.027912, loss_ce: 0.044161
[19:08:17.169] iteration 5679 : loss : 0.028817, loss_ce: 0.045342
[19:08:18.173] iteration 5680 : loss : 0.026698, loss_ce: 0.042660
[19:08:19.134] iteration 5681 : loss : 0.027940, loss_ce: 0.044122
[19:08:20.274] iteration 5682 : loss : 0.030249, loss_ce: 0.046883
[19:08:21.257] iteration 5683 : loss : 0.029663, loss_ce: 0.045725
[19:08:22.284] iteration 5684 : loss : 0.035522, loss_ce: 0.057428
[19:08:23.304] iteration 5685 : loss : 0.034330, loss_ce: 0.054076
[19:08:24.338] iteration 5686 : loss : 0.025936, loss_ce: 0.040162
[19:08:25.277] iteration 5687 : loss : 0.032495, loss_ce: 0.049108
[19:08:26.259] iteration 5688 : loss : 0.030889, loss_ce: 0.048527
[19:08:27.196] iteration 5689 : loss : 0.036489, loss_ce: 0.057735
[19:08:28.294] iteration 5690 : loss : 0.027421, loss_ce: 0.042464
[19:08:29.370] iteration 5691 : loss : 0.032353, loss_ce: 0.051035
[19:08:30.310] iteration 5692 : loss : 0.029491, loss_ce: 0.047132
[19:08:31.392] iteration 5693 : loss : 0.030174, loss_ce: 0.046433
[19:08:32.303] iteration 5694 : loss : 0.032301, loss_ce: 0.050302
[19:08:33.324] iteration 5695 : loss : 0.033760, loss_ce: 0.051508
[19:08:34.291] iteration 5696 : loss : 0.031231, loss_ce: 0.048210
[19:08:35.278] iteration 5697 : loss : 0.035680, loss_ce: 0.058372
[19:08:36.331] iteration 5698 : loss : 0.028261, loss_ce: 0.044400
[19:08:37.258] iteration 5699 : loss : 0.034101, loss_ce: 0.053844
[19:08:38.214] iteration 5700 : loss : 0.065308, loss_ce: 0.110223
[19:08:39.233] iteration 5701 : loss : 0.032551, loss_ce: 0.050903
[19:08:40.171] iteration 5702 : loss : 0.029867, loss_ce: 0.046330
[19:08:41.187] iteration 5703 : loss : 0.044111, loss_ce: 0.071169
[19:08:42.139] iteration 5704 : loss : 0.028679, loss_ce: 0.045072
[19:08:43.241] iteration 5705 : loss : 0.025518, loss_ce: 0.040070
[19:08:44.203] iteration 5706 : loss : 0.029301, loss_ce: 0.045185
[19:08:45.176] iteration 5707 : loss : 0.044359, loss_ce: 0.071297
[19:08:46.126] iteration 5708 : loss : 0.029047, loss_ce: 0.044181
[19:08:47.175] iteration 5709 : loss : 0.037938, loss_ce: 0.062861
[19:08:48.194] iteration 5710 : loss : 0.030323, loss_ce: 0.045278
[19:08:49.249] iteration 5711 : loss : 0.029105, loss_ce: 0.046983
[19:08:50.197] iteration 5712 : loss : 0.033933, loss_ce: 0.053007
[19:08:51.347] iteration 5713 : loss : 0.033672, loss_ce: 0.052313
[19:08:52.456] iteration 5714 : loss : 0.033111, loss_ce: 0.051438
[19:08:53.380] iteration 5715 : loss : 0.026748, loss_ce: 0.041465
[19:08:54.443] iteration 5716 : loss : 0.037571, loss_ce: 0.062294
[19:08:55.465] iteration 5717 : loss : 0.033630, loss_ce: 0.053791
[19:08:56.473] iteration 5718 : loss : 0.039731, loss_ce: 0.061399
[19:08:57.585] iteration 5719 : loss : 0.055557, loss_ce: 0.087774
[19:08:58.783] iteration 5720 : loss : 0.035268, loss_ce: 0.054654
[19:08:59.853] iteration 5721 : loss : 0.027248, loss_ce: 0.042785
[19:09:00.805] iteration 5722 : loss : 0.030779, loss_ce: 0.050135
[19:09:01.743] iteration 5723 : loss : 0.044971, loss_ce: 0.065690
[19:09:02.791] iteration 5724 : loss : 0.030337, loss_ce: 0.048370
[19:09:03.796] iteration 5725 : loss : 0.027221, loss_ce: 0.043094
[19:09:04.820] iteration 5726 : loss : 0.031225, loss_ce: 0.046013
[19:09:05.789] iteration 5727 : loss : 0.030194, loss_ce: 0.047405
[19:09:06.856] iteration 5728 : loss : 0.032528, loss_ce: 0.052242
[19:09:07.801] iteration 5729 : loss : 0.030738, loss_ce: 0.048762
[19:09:08.751] iteration 5730 : loss : 0.040171, loss_ce: 0.064069
[19:09:09.692] iteration 5731 : loss : 0.026327, loss_ce: 0.041481
[19:09:10.799] iteration 5732 : loss : 0.035059, loss_ce: 0.055171
[19:09:11.758] iteration 5733 : loss : 0.022622, loss_ce: 0.034621
[19:09:12.806] iteration 5734 : loss : 0.051141, loss_ce: 0.083933
[19:09:13.790] iteration 5735 : loss : 0.036017, loss_ce: 0.056853
[19:09:14.828] iteration 5736 : loss : 0.039202, loss_ce: 0.060937
[19:09:15.847] iteration 5737 : loss : 0.047520, loss_ce: 0.072574
[19:09:16.820] iteration 5738 : loss : 0.030775, loss_ce: 0.048694
[19:09:17.827] iteration 5739 : loss : 0.035032, loss_ce: 0.054931
[19:09:18.781] iteration 5740 : loss : 0.037042, loss_ce: 0.057399
[19:09:19.782] iteration 5741 : loss : 0.029842, loss_ce: 0.046723
[19:09:20.877] iteration 5742 : loss : 0.035852, loss_ce: 0.058123
[truncated: 8,366,930 more chars]
