# Supplementary material for: Optimization of U-shaped pure transformer medical image segmentation network
Source: PeerJ Comput Sci. 2023 Aug 18;9:e1515. doi: 10.7717/peerj-cs.1515 (PMC10495965; doi:10.7717/peerj-cs.1515)
Supplement: Supplemental Information 1 [file peerj-cs-09-1515-s001.zip › requirements.txt]

torch==1.4.0
torchvision==0.5.0
numpy
tqdm
tensorboard
tensorboardX
ml-collections
medpy
SimpleITK
scipy
h5py
